# Supplementary material for: Phenotypic evolution of appearance quality and cooking and taste quality of hybrid rice over the past 40 years in China
Source: Front Plant Sci. 2024 Dec 24;15:1512760. doi: 10.3389/fpls.2024.1512760 (PMC11703924; doi:10.3389/fpls.2024.1512760)
Supplement: Supplementary file 1 [file Table1.xlsx]

## Sheet: Table S1
Ecotypes	Growth period	Maturity classification	Main planting areas
Early-season cultivation of indica in South China (E1)	From early March to the end July (approximately 125 days)	early-mature	Guangdong, Hainan, southern Guangxi, Fujian
Late-season cultivation of indica in South China (E2)	From early July to low November (approximately 115 days)	late--mature	Guangdong, Hainan, southern Guangxi, Fujian
Mid-season cultivation of indica in the upper reaches of the Yangtze River (E3)	From early April to early October (approximately 150 days)	mid-mature	Sichuan, Guizhou, Yunnan, Chongqing, and southern Shanxi
Early-season cultivation of indica in the middle and lower reaches of the Yangtze River (E4)	From early April to the end July (approximately 110 days)	early-mature	Jiangxi, Hunan, Fujian, northern Guangxi, Zhejiang, Anhui, Hubei
Mid-season cultivation of indica in the middle and lower reaches of the Yangtze River (E5)	Mid May to late October (approximately 135 days)	mid-mature	Jiangxi, Hunan, Hubei, Anhui, Zhejiang, Jiangsu, northern Fujian, southern Henan
Late-season cultivation of indica in the middle and lower reaches of the Yangtze River (E6)	From early June to late October (approximately 115 days)	late--mature	Jiangxi, Hunan, Hubei, Anhui, Zhejiang, Fujian, Guangxi

## Sheet: Table S2
Ecotypes	Varieties	Breeding Era
		before 2000（Y1）	2001-2010（Y2）	2011-2020（Y3）
E1	471	69	244	158
E2	378	57	196	125
E3	494	108	217	169
E4	181	26	114	41
E5	813	71	282	360
E6	365	41	254	70

## Sheet: Table S3
Trait	Location	Reference genotype-0	Altered genotype-2	Gene	Altered function-2
AQ	chr03_16733441	G	T	GS3	increasing grain length
	chr03_17340602	T	C,A	GL3.2/CYP78A5	decreasing grain length
	chr03_35390422	C	T	GL3.3/qTGW3	increasing grain length
	chr03_4353347	A	C	OsLG3	increasing grain length
	chr03_6053303	CTTCA	ATTCA,C	qLGY3/OsMADS1/GW3p6/OsLG3b	increasing grain length
	chr05_3444274	C	T	GS5(GS5-2)	decreasing grain width
	chr05_3444712	G	A	GS5(GS5-1)	decreasing grain width
	chr05_5365256	G	A	GW5/GSE5/qSW5	increasing grain width
	chr06_1468526	T	TCTCTCACTCTCA,TCTCTCA,TCTCTCACTCTCACTCTCA	GS6/DLT/OsGRAS-32/SMOS2/D62	decreasing grain width
	chr07_24669233	CTATCACTTTCT	C	GW7	increasing grain length
	chr07_24714487	A	C	GE/CYP78A13/BG2(1)	increasing grain length and grain width
	chr07_24714768	G	T	GE/CYP78A13/BG2(2)	increasing grain length and grain width
	chr07_7545012	TTTCAGGTTACAAG	T	OsSNB	increasing grain length
	chr08_23996438	T	TAGGTGTGGCATGGCAAACAAAGTGTGGCCAACAAATTGTTGGCCAC,C,TAGGTGTGGCATGGCAAACAAAGTGTGGCCAACAATTTGTTGGCCAC,TAGGTGTGGCATGGCAAACAAAGTGTGGCCAACAACTTGTTGGCCAC,TAGGTGTGGCATGGCAAACAAAGTGCGGCCAACAAATTGTTGGCCAC	GLA	increasing grain length
	chr08_26501540	TGCG	T	GW8(gw8Basmati)	increasing grain width
	chr08_26505387	C	A	GW8(GW8-5174C>A)	increasing grain width
CTQ	chr05_3339934	G	C	Chalk5	decreasing of chalkiness
	chr06_1765761	T	G	Waxy(Wxlv/Wxa/Wxin/Wxop/Wxhp)	increasing amylose content
	chr06_1767613	G	A	Waxy(Wxmp)	decreasing amylose content
	chr06_1767637	A	G	Waxy(Wxop/hp)	decreasing amylose content
	chr06_1768006	A	C	Waxy(Wxin/Wxmw)	increasing amylose content
	chr06_1768998	C	T	Waxy(Wxa)	increasing amylose content
	chr06_6752756	A	G	ALK(ALK-3797A>G)	increasing gelatinization temperature
	chr06_6752888	C	T	ALK(ALK-4328C>T)	decreasing gelatinization temperature

## Sheet: Table S4
Software	Purpose
Microsoft Office Excel 2010	Sorting and tabulating experimental data
R Studio(2023.09.1+494)	Data analysis and plotting
IBM SPSS Statistics V25.0	Analyze the basic statistics, correlation, and significance between data
Wanshen SC-E rice appearance quality detection analyzer system	Data for measuring relevant quality traits

## Sheet: Table S5
Variety -ID	Ecotypes	Breading Ear	Gene ID																								grain length (GL, mm)	grain width (GW, mm)	grain length-width ratio (GLWR, mm)	chalky grain ratio (CR, %)	chalkiness degree (CS, %)	alkali spreading value (ASV, grade)	gel consistency (GC, mm)	amylose content (AC%)
			OsLG3	qLGY3/OsMADS1/GW3p6/OsLG3b	GS3	GL3.2/CYP78A5	GL3.3/qTGW3	Chalk5	GS5(GS5-2)	GS5(GS5-1)	GW5/GSE5/qSW5	Waxy(Wxb)	Waxy(Wxmq)	Waxy(Wxop)	Waxy(Wxin/Wxmw)	Waxy(Wxlv)	ALK(ALK-3797A>G)	ALK(ALK-4328C>T)	GW7	GLA	GW8(gw8Basmati)	GW8(GW8-5174C>A)	GE/CYP78A13/BG2(1)	GE/CYP78A13/BG2(2)	GS6/DLT/OsGRAS-32/SMOS2/D62	OsSNB
			genotype
Z1111	E1	Y1	2	0	0	2	0	0	2	0	2	2	0	0	0	2	2	1	0	NA	2	2	2	0	2	0	5.57	2.543	2.196	97.61	34.44	5.91667	44	23.99
Z202	E1	Y1	2	0	2	2	0	0	2	0	1	1	0	0	0	1	2	1	0	0	2	2	2	1	1	0	5.905	2.1	2.815	26.05	7.75	5.45	50	25.25
Z725	E1	Y1	2	0	2	1	0	1	1	1	0	1	0	0	0	1	2	1	0	0	1	1	2	0	1	0	6.22	1.975	3.154	40.54	13.77	5.35	35	22.55
Z1098	E1	Y1	2	0	1	2	0	1	1	1	0	1	0	0	0	1	2	0	0	2	2	2	2	0	1	0	5.742	2.173	2.648	49.25	16.85	4.58333	42	23.605
Z241	E1	Y1	2	0	1	1	0	1	1	1	1	1	0	0	0	1	2	1	0	2	2	1	2	0	1	0	5.822	2.416	2.411	68.97	21.26	6.35	42	24.2
Z752	E1	Y1	2	0	1	2	0	1	1	1	0	2	0	0	0	2	2	0	0	2	2	1	2	0	2	0	5.752	2.254	2.558	23.62	6.5	5.65	35	26.7
Z1099	E1	Y1	2	0	1	2	0	1	1	1	0	2	0	0	0	2	2	0	0	NA	2	1	2	0	2	0	5.627	2.241	2.514	39.94	10.3	5.20833	55	24.525
Z47	E1	Y1	1	0	2	2	0	2	0	2	0	2	0	0	0	1	2	1	0	2	2	2	1	0	1	0	5.905	1.935	3.064	11.04	2.77	6.15	85	24.05
Z49	E1	Y1	1	0	1	2	0	1	1	1	0	2	0	0	0	1	2	1	0	2	2	2	1	0	1	0	5.769	1.88	3.084	8	3.01	6.15	79	23.75
Z109	E1	Y1	2	0	1	1	0	0	2	0	1	1	0	0	0	1	2	2	1	NA	2	2	1	0	1	0	5.931	2.44	2.434	56.92	14.98	5.8	57.5	18.3
Z125	E1	Y1	2	0	2	2	0	0	2	0	1	1	0	0	0	1	2	1	1	2	0	1	1	0	1	0	5.767	2.218	2.607	46.24	12.76	6.15	75	21.6
Z174	E1	Y1	2	0	1	2	0	1	1	1	0	2	0	0	0	1	2	0	0	0	2	1	2	1	2	0	5.971	2.445	2.444	68.21	17.3	6.65	79	26.1
Z353	E1	Y1	2	0	1	2	0	1	1	1	0	1	0	0	0	1	2	1	0	2	2	1	2	1	1	0	6.054	2.364	2.564	36.67	10.02	6.05	56	21.65
Z524	E1	Y1	0	0	1	1	0	0	1	0	1	0	0	0	0	0	2	2	1	0	1	1	0	0	0	0	6.644	2.102	3.168	22.97	6.61	5.05	41	26.05
Z965	E1	Y1	2	0	2	2	0	0	2	0	0	1	0	0	0	1	2	0	0	2	1	1	2	0	1	0	6.259	1.99	3.151	17.57	5.19	4.4	43	22.4
Z1161	E1	Y1	NA	NA	NA	NA	NA	NA	NA	NA	NA	NA	NA	NA	NA	0	NA	NA	NA	NA	NA	NA	NA	NA	NA	NA	6.52	2.034	3.21	23.44	6.61	4.70833	44	19.455
Z1162	E1	Y1	2	0	1	2	0	1	1	1	0	1	0	0	0	1	2	0	0	NA	2	2	2	1	1	0	5.833	2.154	2.713	24.13	6.42	4.5	50	19.84
Z1163	E1	Y1	2	0	1	2	0	1	1	0	0	1	0	0	0	1	2	0	0	0	1	1	2	0	1	0	5.786	2.153	2.693	22.47	6.8	5	53	18.82
Z1194	E1	Y1	2	0	1	2	0	1	1	1	1	1	0	0	0	1	2	2	0	2	2	1	2	1	1	0	5.889	2.388	2.468	60.61	16.72	6.5	44	22.18
Z1227	E1	Y1	2	0	2	2	0	1	1	1	0	0	0	0	0	0	2	2	0	0	2	2	2	0	1	0	5.985	1.975	3.035	66.81	45.58	6.25	95	3.825
Z1254	E1	Y1	NA	NA	NA	NA	NA	NA	NA	NA	NA	NA	NA	NA	NA	NA	NA	NA	NA	NA	NA	NA	NA	NA	NA	NA	5.939	2.358	2.522	40.08	11.39	5.875	38	22.55
Z44	E1	Y1	2	0	1	2	0	0	2	0	0	1	0	0	0	1	2	1	0	0	2	2	2	0	1	0	5.746	1.984	2.911	14.93	4.22	5.9	41	22.1
Z45	E1	Y1	2	0	2	1	0	1	1	1	0	1	0	0	0	1	2	1	0	NA	2	1	2	1	1	0	NA	NA	NA	NA	NA	NA	NA	NA
Z129	E1	Y1	2	0	1	2	0	1	1	1	0	2	0	0	0	2	2	0	0	0	2	1	2	0	2	0	5.561	1.95	2.855	22.84	7.98	5.6	75	23.55
Z203	E1	Y1	2	0	1	2	0	0	2	0	NA	1	0	0	0	1	2	1	0	0	2	2	2	1	1	0	6.499	2.088	3.12	24.4	5.91	5.8	42	23.15
Z219	E1	Y1	2	0	1	1	0	1	1	1	1	1	0	0	0	1	2	1	0	0	2	2	2	0	1	0	5.759	2.374	2.429	29.11	4.63	5.6	72	24.1
Z411	E1	Y1	NA	NA	NA	NA	NA	NA	NA	NA	NA	NA	NA	NA	NA	NA	NA	NA	NA	NA	NA	NA	NA	NA	NA	NA	NA	NA	NA	NA	NA	NA	NA	NA
Z412	E1	Y1	NA	NA	NA	NA	NA	NA	NA	NA	NA	NA	NA	NA	NA	NA	NA	NA	NA	NA	NA	NA	NA	NA	NA	NA	6.513	2.249	2.901	71.76	24.73	5.75	89	23.1
Z420	E1	Y1	NA	NA	NA	NA	NA	NA	NA	NA	NA	NA	NA	NA	NA	NA	NA	NA	NA	NA	NA	NA	NA	NA	NA	NA	6.173	1.952	3.173	33.93	12.32	4.7	88	12.3
Z421	E1	Y1	NA	NA	NA	NA	NA	NA	NA	NA	NA	NA	NA	NA	NA	NA	NA	NA	NA	NA	NA	NA	NA	NA	NA	NA	6.421	1.999	3.219	28.93	10.01	5.5	39	21.25
Z422	E1	Y1	NA	NA	NA	NA	NA	NA	NA	NA	NA	NA	NA	NA	NA	NA	NA	NA	NA	NA	NA	NA	NA	NA	NA	NA	6.359	2.127	3	36.05	12.48	4.4	47.5	20.95
Z434	E1	Y1	NA	NA	NA	NA	NA	NA	NA	NA	NA	NA	NA	NA	NA	NA	NA	NA	NA	NA	NA	NA	NA	NA	NA	NA	NA	NA	NA	NA	NA	NA	NA	NA
Z584	E1	Y1	2	0	0	2	0	1	1	1	0	2	0	0	0	0	2	0	0	0	2	2	2	0	2	0	5.83	2.372	2.465	55.93	33.02	6.5	55	23.3
Z617	E1	Y1	2	0	2	2	0	1	1	1	0	1	0	0	0	1	2	1	0	0	2	1	2	1	1	0	6.681	2.192	3.053	37.93	10.43	5.75	50	24.5
Z681	E1	Y1	1	0	2	2	0	1	1	1	0	1	0	0	0	0	2	1	0	2	2	2	2	1	0	0	6.444	2.086	3.092	17.07	4.59	5.55	90	22.2
Z764	E1	Y1	2	0	1	2	0	1	1	1	1	2	0	0	0	2	2	1	0	0	2	1	2	0	2	0	5.668	2.31	2.458	63.39	17.73	5.95	35	23.1
Z963	E1	Y1	2	0	2	2	0	0	2	0	0	1	0	0	0	1	2	0	0	2	2	2	2	0	1	0	6.233	2.07	3.02	23.38	6.93	4.95	36	24.25
Z1071	E1	Y1	2	0	2	2	0	0	2	0	0	1	0	0	0	1	2	0	0	0	2	1	NA	0	1	0	6.286	2.02	3.12	28.21	8.18	4.41667	55	23.925
Z1164	E1	Y1	2	0	1	2	0	1	1	1	1	1	0	0	0	1	2	1	0	2	2	1	2	0	1	0	5.749	2.237	2.573	54.82	15.99	5.16667	39	19.705
Z1176	E1	Y1	2	0	1	2	0	1	1	1	1	1	0	0	0	1	2	0	0	NA	2	2	2	1	1	0	5.821	2.253	2.596	44.76	13.34	4.625	43.5	23.31
Z1200	E1	Y1	NA	NA	NA	NA	NA	NA	NA	NA	NA	NA	NA	NA	NA	NA	NA	NA	NA	NA	NA	NA	NA	NA	NA	NA	5.838	2.192	2.671	45.75	20.99	4.54167	40	23.05
Z1205	E1	Y1	2	0	1	2	0	1	1	1	0	2	0	0	0	1	2	0	0	0	1	1	2	0	2	0	5.803	2.098	2.775	25.82	10.9	5.58333	38.5	23.89
Z1209	E1	Y1	2	0	2	2	0	1	1	1	0	1	0	0	0	1	2	1	0	0	2	1	2	1	1	0	6.717	2.196	3.062	29.71	8.2	5.625	41	23.345
Z1212	E1	Y1	2	1	1	2	0	1	1	1	1	1	0	0	0	1	2	1	0	0	2	1	2	0	1	0	5.545	2.023	2.745	22.22	7.34	5.79167	51	24.605
Z1216	E1	Y1	2	0	1	2	0	0	2	0	0	1	0	0	0	1	2	1	0	2	2	2	2	0	1	0	5.628	1.946	2.899	20.1	6.54	5.08333	50	22.57
Z1242	E1	Y1	NA	NA	NA	NA	NA	NA	NA	NA	NA	NA	NA	NA	NA	NA	NA	NA	NA	NA	NA	NA	NA	NA	NA	NA	6.58	2.045	3.223	36.2	12.8	4.75	80	14.88
Z1252	E1	Y1	2	0	2	2	0	1	1	1	0	2	0	0	0	1	2	0	0	2	2	1	2	0	2	0	6.505	2.015	3.238	28.72	11.61	6.20833	43	24.715
Z1256	E1	Y1	2	0	2	2	0	0	2	0	0	1	0	0	0	1	2	0	0	0	2	2	2	0	1	0	6.167	2.009	3.076	29.79	7.5	4.83333	35	22.09
Z35	E1	Y1	2	0	1	1	0	1	1	1	0	1	0	0	0	1	2	1	0	0	2	2	2	1	1	0	5.8	2.082	2.79	21.98	5.43	5.7	40	24.45
Z78	E1	Y1	NA	NA	NA	NA	NA	NA	NA	NA	NA	NA	NA	NA	NA	NA	NA	NA	NA	NA	NA	NA	NA	NA	NA	NA	5.65	2.607	2.17	87.06	21.17	6.15	55	26.5
Z1120	E1	Y1	2	0	1	1	0	1	1	1	0	1	0	0	0	1	2	0	0	0	2	2	2	0	1	0	5.871	2.193	2.68	34.09	8.25	5.16667	51	22.985
Z1214	E1	Y1	2	0	1	2	0	1	1	1	0	1	0	0	0	1	2	0	0	0	2	1	2	0	1	0	5.555	2.067	2.691	29.27	10.03	4.66667	41.5	22.93
Z1215	E1	Y1	2	0	1	1	0	1	1	1	0	1	0	0	0	1	2	1	0	NA	2	2	2	1	1	0	5.484	2.015	2.729	35.19	15.61	5	30	22.685
Z53	E1	Y1	2	0	2	1	0	2	0	2	0	0	0	0	0	0	2	1	1	2	2	1	1	1	1	0	NA	NA	NA	NA	NA	NA	NA	NA
Z54	E1	Y1	2	0	2	2	0	2	0	2	0	0	0	0	0	0	2	1	1	0	2	2	1	1	1	0	6.848	1.97	3.519	9.49	2.85	5.8	86	18.15
Z55	E1	Y1	2	0	1	2	0	1	1	1	0	1	0	0	0	1	2	0	0	0	2	2	2	1	1	0	5.933	2.194	2.711	10.46	2.99	5.45	57.5	22.75
Z213	E1	Y1	2	0	1	2	0	0	2	0	1	2	0	0	0	1	2	NA	0	NA	2	2	2	1	1	0	5.941	2.316	2.569	40.35	9.14	5.6	73.5	22.9
Z234	E1	Y1	2	0	1	2	0	1	1	1	1	1	0	0	0	1	2	1	0	0	2	2	2	1	1	0	5.866	2.27	2.59	38.71	11.03	5.85	43.5	26
Z292	E1	Y1	2	0	2	1	0	1	1	1	0	1	0	0	0	1	2	0	0	0	2	1	2	0	1	0	6.949	2.145	3.246	49.18	12.1	5.8	70	24.4
Z493	E1	Y1	2	0	2	2	0	0	2	0	1	2	0	0	0	2	2	1	0	2	2	2	1	0	2	0	6.216	2.013	3.095	18.12	5.18	5.2	92	17.2
Z687	E1	Y1	2	0	1	1	0	0	2	0	0	1	0	0	0	1	2	0	0	0	2	1	2	0	1	0	6.045	2.319	2.609	38.03	10.39	4.85	47	23.1
Z770	E1	Y1	2	0	1	2	0	1	1	1	0	2	0	0	0	2	2	1	0	NA	2	2	2	0	2	0	5.774	2.084	2.787	20.15	6.12	6.25	35	22.7
Z858	E1	Y1	2	0	2	2	0	1	1	1	1	0	0	0	0	0	2	1	0	2	2	1	2	1	1	0	6.809	2.118	3.219	22.86	6.62	5.3	93	16.1
Z1155	E1	Y1	2	0	2	2	0	0	2	0	0	1	0	0	0	1	2	0	0	2	1	1	2	0	1	0	6.253	1.997	3.141	17.69	4.73	5.45833	40	19.3
Z1166	E1	Y1	2	0	2	2	0	1	1	1	0	1	0	0	0	1	2	0	0	0	2	1	2	1	1	0	6.389	1.953	3.279	19.81	5.79	5.16667	53	20.08
Z1201	E1	Y1	2	0	2	2	0	0	2	0	0	2	0	0	0	1	2	0	0	0	1	0	2	1	2	0	6.32	2.016	3.14	28.16	8.92	4.25	66	24.775
Z1238	E1	Y1	2	0	2	2	0	1	1	1	0	1	0	0	0	1	2	0	0	2	2	2	2	1	1	0	6.196	2.034	3.053	27.1	7.71	4.25	46	23.345
Z1240	E1	Y1	NA	NA	NA	NA	NA	NA	NA	NA	NA	NA	NA	NA	NA	NA	NA	NA	NA	NA	NA	NA	NA	NA	NA	NA	6.714	2.12	3.169	19.25	5.87	4.58333	88	16.26
Z1243	E1	Y1	NA	NA	NA	NA	NA	NA	NA	NA	NA	NA	NA	NA	NA	NA	NA	NA	NA	NA	NA	NA	NA	NA	NA	NA	6.581	1.991	3.312	20.99	5.76	4.875	40.5	20.485
Z4	E1	Y2	2	0	2	2	0	1	1	1	1	1	0	0	0	1	2	2	0	0	2	0	2	1	2	0	6.545	1.963	3.339	9.84	2.63	7	55	22.7
Z10	E1	Y2	2	0	2	2	0	0	2	0	0	1	0	0	0	1	2	0	0	0	2	2	2	1	1	0	6.383	2.111	3.026	45.21	12.67	4.45	80	22.8
Z36	E1	Y2	1	0	2	2	0	2	0	2	0	0	0	0	0	0	2	1	0	2	1	1	1	0	1	0	6.273	1.792	3.514	13.5	4.86	5.75	78	24.35
Z57	E1	Y2	2	0	2	2	0	1	1	1	0	2	0	0	0	2	2	0	0	2	2	1	2	0	2	0	NA	NA	NA	NA	NA	NA	NA	NA
Z58	E1	Y2	2	0	2	1	0	1	0	1	0	2	0	0	0	1	2	0	0	0	2	0	2	0	2	0	6.823	2.131	3.212	14.55	4.2	5.95	90	25
Z110	E1	Y2	2	0	2	2	0	1	1	1	0	0	0	0	0	0	2	0	0	0	2	1	2	1	1	0	6.714	1.978	3.404	12.01	3.08	4.2	82.5	16.35
Z119	E1	Y2	2	0	1	2	0	0	2	0	1	1	0	0	0	1	2	1	0	2	2	2	1	0	1	0	5.939	1.988	2.997	22.49	4.77	5.4	54	19.25
Z215	E1	Y2	2	0	1	0	0	1	1	1	0	1	0	0	0	1	2	1	0	0	2	2	2	0	1	0	5.788	2.32	2.501	68.49	16.52	6.05	50	23.05
Z223	E1	Y2	2	0	2	1	0	1	1	1	0	1	0	0	0	1	2	0	0	2	2	1	2	1	1	0	5.839	2.372	2.463	36.09	9.62	5.75	51	23.95
Z226	E1	Y2	2	0	1	1	0	1	1	1	0	1	0	0	0	1	2	0	0	0	2	1	2	0	1	0	5.972	2.124	2.817	37.13	11.93	5.5	50	23.25
Z262	E1	Y2	2	0	2	1	0	1	1	1	0	1	0	0	0	1	2	0	0	2	2	1	2	0	1	0	6.766	2.095	3.238	27.02	7.03	5.9	72	24.35
Z343	E1	Y2	2	0	2	2	0	1	1	1	0	2	0	0	0	2	2	0	0	2	2	0	2	0	2	0	6.238	2.095	2.984	25	5.65	5.8	75	24.05
Z404	E1	Y2	NA	NA	NA	NA	NA	NA	NA	NA	NA	NA	NA	NA	NA	NA	NA	NA	NA	NA	NA	NA	NA	NA	NA	NA	6.699	2.059	3.261	21.11	5.94	6.4	82	22.1
Z405	E1	Y2	NA	NA	NA	NA	NA	NA	NA	NA	NA	NA	NA	NA	NA	NA	NA	NA	NA	NA	NA	NA	NA	NA	NA	NA	6.493	2.106	3.09	14.43	3.8	6.8	85	17.3
Z423	E1	Y2	NA	NA	NA	NA	NA	NA	NA	NA	NA	NA	NA	NA	NA	NA	NA	NA	NA	NA	NA	NA	NA	NA	NA	NA	6.557	1.97	3.341	19.17	6.7	5.25	45	20.7
Z424	E1	Y2	NA	NA	NA	NA	NA	NA	NA	NA	NA	NA	NA	NA	NA	NA	NA	NA	NA	NA	NA	NA	NA	NA	NA	NA	6.441	1.954	3.314	18.37	6.63	6.2	35	21.25
Z488	E1	Y2	2	0	2	2	0	0	2	0	0	1	0	0	0	1	2	0	0	2	2	2	2	0	1	0	6.25	1.977	3.172	58.89	22.21	5.9	47.5	22.3
Z557	E1	Y2	2	0	2	1	0	1	1	1	0	1	0	0	0	1	2	0	0	2	2	2	2	0	1	0	6.207	2.056	3.025	30.2	8.64	4.8	85	15.05
Z729	E1	Y2	2	0	2	1	0	1	1	1	0	1	0	0	0	1	2	0	0	2	2	1	2	0	1	0	6.294	2.078	3.035	47.21	14.38	4.65	43	22.4
Z769	E1	Y2	2	0	2	1	0	1	0	1	0	2	0	0	0	1	2	0	0	0	2	0	2	0	2	0	6.318	2.066	3.062	26.98	7.77	5.3	70	23.3
Z780	E1	Y2	1	0	2	2	0	1	1	1	0	1	0	0	0	1	2	1	0	2	2	1	2	1	1	0	6.438	2.124	3.038	39.47	11.2	5.8	39	23.05
Z826	E1	Y2	2	0	1	1	0	0	1	0	1	1	0	0	0	1	2	0	0	2	2	2	1	0	1	0	5.838	2.392	2.48	68.71	31.55	4.4	45	22.4
Z895	E1	Y2	2	0	2	2	0	2	0	2	0	1	0	0	0	1	2	0	0	0	2	2	2	0	1	0	6.562	2.046	3.215	28.92	7.02	5.25	82.5	23.6
Z1104	E1	Y2	2	0	1	2	0	1	1	1	0	1	0	0	0	1	2	1	0	NA	2	2	2	0	1	0	5.679	2.05	2.774	28.57	9.24	5.625	45	22.995
Z1109	E1	Y2	2	0	2	2	0	1	1	1	0	1	0	0	0	1	2	0	0	2	2	1	2	1	1	0	6.266	2.025	3.1	34.78	10.41	5.08333	49	23.655
Z1159	E1	Y2	2	0	2	2	0	1	1	1	0	1	0	0	0	1	2	0	0	NA	2	1	2	0	1	0	6.621	1.995	3.329	19.88	8.94	5.54167	30	19.38
Z1165	E1	Y2	2	0	2	2	0	0	2	0	0	2	0	0	0	2	2	1	0	0	1	2	2	1	2	0	6.382	2.049	3.121	21.78	6.05	5.875	50	22.825
Z1217	E1	Y2	2	0	2	1	0	1	1	1	0	1	0	0	0	1	2	0	0	0	2	1	2	0	1	0	6.374	2.086	3.06	41.75	12.62	4.79167	35	22.785
Z1219	E1	Y2	2	0	2	2	0	1	1	1	0	1	0	0	0	1	2	1	0	2	2	1	2	0	1	0	6.565	2.09	3.147	29.32	8	5.58333	36	23.765
Z1220	E1	Y2	1	0	2	2	0	1	1	1	0	1	0	0	0	1	2	1	0	0	2	1	2	1	1	0	6.49	2.119	3.068	37.06	11.66	5.75	43	22.65
Z1237	E1	Y2	2	1	2	1	0	1	1	0	0	0	0	0	0	0	2	1	0	0	2	2	1	0	0	0	5.984	2.079	2.886	47.37	17.36	5	62	14.29
Z1239	E1	Y2	1	0	2	1	0	2	0	2	0	0	0	0	0	0	2	1	0	0	2	1	1	0	0	0	6.776	2.02	3.363	17.03	4.88	3.75	80	15.29
Z1244	E1	Y2	2	0	2	1	0	2	0	2	1	0	0	0	0	0	2	1	0	0	2	0	NA	0	1	0	6.637	2.013	3.305	38.65	10.86	5.66667	83	14.08
Z1	E1	Y2	2	0	1	2	0	1	1	1	1	2	0	0	0	2	2	1	0	0	2	1	2	0	2	0	5.677	2.292	2.479	51.64	12.82	6	75	24.85
Z11	E1	Y2	2	0	2	2	0	0	2	0	0	1	0	0	0	1	2	1	0	2	2	2	2	1	1	0	6.615	2.049	3.231	20.97	6.92	6.45	71.5	22.6
Z12	E1	Y2	1	0	2	2	0	2	0	2	0	1	0	0	0	0	2	1	0	0	2	2	1	0	1	0	6.174	1.963	3.149	23.19	6.11	6	86.5	23.4
Z22	E1	Y2	2	0	1	2	0	1	1	1	1	1	0	0	0	1	2	1	0	2	2	1	2	0	1	0	5.765	2.268	2.545	46.22	13.27	6.5	52	22.7
Z61	E1	Y2	2	0	2	2	0	1	1	1	0	1	0	0	0	1	2	0	0	NA	2	2	2	1	1	0	6.477	2.069	3.143	17.24	4.6	5.8	51	21.05
Z62	E1	Y2	2	0	2	2	0	1	1	1	0	1	0	0	0	1	2	0	0	2	2	2	2	0	1	0	6.387	2.035	3.18	11.38	2.61	6	53.5	21.75
Z75	E1	Y2	2	0	1	2	0	1	1	1	0	2	0	0	0	2	2	1	0	2	2	2	2	0	2	0	5.59	1.969	2.843	13.18	3.69	6.15	32	23.75
Z132	E1	Y2	2	0	1	NA	0	1	1	0	0	2	0	0	0	0	2	0	0	0	0	2	NA	0	NA	0	5.657	2.285	2.483	78.67	34.86	4.5	64	25.3
Z144	E1	Y2	2	0	1	1	0	0	2	0	1	1	0	0	0	1	2	1	0	0	2	1	2	1	1	0	5.982	2.267	2.641	32.21	8.98	5.45	54.5	23.15
Z225	E1	Y2	2	0	2	1	0	0	2	0	0	1	0	0	0	1	2	0	0	0	2	2	2	1	1	0	5.949	2.15	2.777	37.5	10.31	5.45	55	23.55
Z263	E1	Y2	2	0	0	2	0	0	2	0	2	2	0	0	0	2	2	1	0	0	2	2	2	0	1	0	5.709	2.537	2.258	57.94	14.82	6.4	52	24.9
Z350	E1	Y2	2	0	2	1	0	1	1	1	0	1	0	0	0	1	2	0	0	2	2	0	2	0	1	0	6.847	2.16	3.18	38.42	9.16	5.75	85	23.15
Z513	E1	Y2	2	0	1	2	0	0	2	0	0	1	0	0	0	1	2	0	0	0	NA	2	2	1	1	0	5.872	2.426	2.422	32.91	10.28	6	48	27.85
Z750	E1	Y2	2	0	1	1	0	0	2	0	0	1	0	0	0	1	2	1	0	2	2	2	2	1	1	0	5.601	2.264	2.478	82.75	44.5	5	98	3.1
Z809	E1	Y2	2	0	2	2	0	2	0	2	1	1	0	0	0	1	2	1	1	2	2	2	1	0	1	0	7.014	2.05	3.426	60.17	16.84	5.75	60	23.75
Z887	E1	Y2	2	0	0	1	0	0	1	0	1	1	0	0	0	1	2	1	0	0	2	1	2	1	1	0	5.756	2.547	2.263	70.35	19.92	5.25	66.5	22.95
Z904	E1	Y2	2	0	2	2	0	1	1	1	0	1	0	0	0	1	2	1	0	0	1	1	2	0	1	0	6.473	2.047	3.168	19.56	5.2	5.95	40.5	22.1
Z1078	E1	Y2	2	0	2	2	0	1	1	1	0	1	0	0	0	1	2	0	0	2	2	1	2	1	1	0	6.374	2.086	3.063	32.29	10.2	4.41667	48	23.765
Z1102	E1	Y2	2	0	2	1	0	1	1	1	0	1	0	0	0	1	2	0	0	0	2	2	2	0	1	0	6.315	2.009	3.148	37.56	11.49	4.83333	52	22.695
Z1103	E1	Y2	2	0	1	2	0	1	1	0	0	1	0	0	0	1	2	0	0	2	2	2	2	0	1	0	5.665	2.137	2.657	22.08	5.5	5.08333	40	23.1
Z1113	E1	Y2	2	0	1	2	0	1	1	1	0	2	0	0	0	2	2	0	0	2	2	1	2	0	2	0	5.359	2.015	2.664	36.63	12.45	5.125	45	24.525
Z1171	E1	Y2	2	0	2	2	0	1	1	1	1	2	0	0	0	2	2	0	0	0	2	2	2	0	2	0	6.474	2.31	2.808	55	17.69	5.75	42	21.87
Z1172	E1	Y2	2	0	2	2	0	2	0	2	0	0	0	0	0	0	2	0	1	NA	2	2	1	1	1	0	6.106	1.917	3.199	27.89	8.23	4	60	16.105
Z1178	E1	Y2	2	0	2	2	0	0	2	0	0	1	0	0	0	1	2	0	1	0	2	2	1	0	2	0	6.141	1.912	3.215	22.8	7.36	4.08333	76	15.83
Z1181	E1	Y2	2	0	2	2	0	1	1	1	0	1	0	0	0	1	2	0	0	0	2	2	2	1	1	0	6.357	1.987	3.205	32.78	8.48	4.41667	32.5	24.07
Z1204	E1	Y2	2	0	2	2	0	1	1	1	0	1	0	0	0	1	2	0	0	0	1	1	2	1	1	0	6.283	1.949	3.234	22.52	6.18	4.41667	56	22.71
Z1218	E1	Y2	2	0	2	2	0	1	1	1	0	1	0	0	0	1	2	0	0	2	2	2	2	1	1	0	6.063	1.987	3.057	23.02	8.44	4.58333	30	23.29
Z1226	E1	Y2	2	0	2	2	0	0	2	0	0	1	0	0	0	1	2	0	0	0	2	2	2	0	1	0	6.369	2.035	3.135	56.9	28.35	5.83333	30	22.575
Z1228	E1	Y2	2	0	0	1	0	0	1	0	1	1	0	0	0	1	2	1	0	NA	2	1	2	1	1	0	5.798	2.55	2.276	76.97	21.26	5.58333	64	22.695
ZJ-1553	E1	Y2	2	0	2	2	0	2	0	2	0	0	0	0	0	0	2	2	0	0	2	2	2	2	2	0	6.114	1.754	3.495	4.26	0.94	7	84	21.005
Z3	E1	Y2	2	0	2	2	0	2	0	2	2	0	0	0	0	0	2	2	0	2	2	0	2	2	2	0	6.639	2.025	3.282	10.1	2.72	6.5	67	22.8
Z17	E1	Y2	2	0	0	2	0	1	1	1	0	1	0	0	0	1	2	1	0	2	2	2	2	0	2	0	5.721	2.162	2.65	24.46	7.25	6	51	23.25
Z25	E1	Y2	2	0	1	2	0	1	1	1	0	1	0	0	0	1	2	1	0	2	2	2	2	0	2	0	5.751	2.39	2.421	56.68	16.23	5.7	65	25.95
Z32	E1	Y2	1	0	2	2	0	1	1	1	0	2	0	0	0	1	2	1	0	2	2	2	1	1	1	0	5.985	1.869	3.21	18.06	5.2	5.55	76.5	25.65
Z34	E1	Y2	2	0	1	2	0	1	1	1	1	2	0	0	0	NA	2	0	0	0	2	2	2	0	2	0	5.847	2.247	2.613	21.1	4.66	5.85	50	25.1
Z38	E1	Y2	1	0	2	2	0	2	0	2	0	2	0	0	0	1	2	1	0	NA	2	2	1	0	0	0	6.166	1.821	3.401	16.63	3.95	5.85	85	25.75
Z39	E1	Y2	2	0	1	2	0	1	1	1	0	2	0	0	0	2	2	1	0	0	2	2	2	0	2	0	5.638	1.923	2.942	11.36	2.79	6.65	59	26.4
Z40	E1	Y2	2	0	2	2	0	2	0	2	0	2	0	0	0	1	2	1	0	0	2	1	2	0	1	0	6.322	1.872	3.405	14.32	3.94	5.85	87.5	24.55
Z46	E1	Y2	2	0	2	1	0	1	1	1	0	1	0	0	0	1	2	1	0	NA	2	1	2	1	1	0	6.58	2.116	3.129	7.24	1.92	6.45	62.5	22.85
Z63	E1	Y2	2	0	2	1	0	1	1	1	0	1	0	0	0	1	2	0	0	NA	2	1	2	1	1	0	6.634	2.18	3.052	28.33	7.54	5.95	60	22.55
Z65	E1	Y2	2	0	1	2	0	1	1	1	0	1	0	0	0	1	2	0	0	0	2	1	2	0	1	0	6.003	2.214	2.72	7	1.39	5.3	51	21.6
Z66	E1	Y2	2	0	2	1	0	1	1	0	0	1	0	0	0	1	2	1	0	2	2	2	2	1	1	0	6.753	2.056	3.291	8.33	1.68	6.6	41	21.35
Z67	E1	Y2	2	0	2	1	0	1	1	1	0	1	0	0	0	1	2	0	0	2	2	1	2	0	1	0	7.215	2.16	3.347	12.88	2.91	5.35	50	22.1
Z70	E1	Y2	2	0	2	1	0	1	1	1	0	1	0	0	0	1	2	0	0	0	2	1	2	1	1	0	6.644	2.156	3.092	14.49	3.12	4.85	50	22.05
Z71	E1	Y2	2	0	2	2	0	1	1	1	0	1	0	0	0	1	2	0	0	2	2	1	2	0	1	0	6.55	2.083	3.15	15.3	4.12	4.75	44	20.45
Z76	E1	Y2	2	0	1	2	0	1	1	1	0	2	0	0	0	2	2	1	0	0	2	2	2	0	2	0	5.605	1.98	2.835	7.2	1.97	6.8	35	23.4
Z77	E1	Y2	2	0	1	2	0	1	1	1	0	1	0	0	0	1	2	0	0	2	2	1	2	0	1	0	5.775	2.063	2.803	17.45	4.81	5.25	46	21
Z79	E1	Y2	2	0	1	2	0	1	1	1	0	1	0	0	0	1	2	0	0	0	2	2	2	0	1	0	5.921	2.13	2.783	23.57	5.74	5.45	68	21.05
Z80	E1	Y2	2	0	2	2	0	1	1	1	0	1	0	0	0	1	2	0	0	0	2	2	2	0	1	0	6.471	2.006	3.229	21.89	6.31	4.8	65	22.95
Z81	E1	Y2	1	0	2	2	0	2	0	2	0	2	0	0	0	1	2	1	0	NA	2	2	1	0	1	0	6.151	1.922	3.206	14.38	4.1	6.75	82.5	23
Z82	E1	Y2	2	0	1	2	0	1	1	1	0	2	0	0	0	2	2	1	0	2	2	2	2	0	2	0	5.899	2.09	2.826	18.44	5.1	6.45	45	23.55
Z105	E1	Y2	2	0	1	2	0	1	1	1	0	1	0	0	0	1	2	0	0	2	2	1	2	1	1	0	NA	NA	NA	NA	NA	NA	NA	NA
Z115	E1	Y2	2	0	2	2	0	1	1	1	0	1	0	0	0	1	2	1	0	2	2	2	2	0	2	0	6.46	1.933	3.357	14.1	3.7	4.65	52	21.05
Z126	E1	Y2	2	0	1	2	0	1	1	1	1	1	0	0	0	1	2	1	0	2	2	2	2	1	1	0	6.303	2.33	2.709	60.92	16.79	5.3	55	20.45
Z133	E1	Y2	2	0	1	1	0	0	2	0	0	1	0	0	0	1	2	1	0	0	2	2	2	1	1	0	5.974	2.352	2.544	42.08	11.61	5.4	100	2.45
Z151	E1	Y2	2	0	1	1	0	1	1	1	0	1	0	0	0	1	2	1	0	2	2	2	2	0	1	0	6.713	2.174	3.093	25.26	5.3	5.95	39	25.4
Z192	E1	Y2	2	0	2	1	0	1	1	1	1	1	0	0	0	1	2	0	0	0	2	1	2	0	1	0	6.368	2.133	2.99	23.17	5.19	4.95	75	25.15
Z209	E1	Y2	2	0	1	1	0	1	1	1	0	0	0	0	0	0	2	2	0	0	2	2	2	0	0	0	6.353	2.005	3.174	21.2	6.18	5.5	83	15.2
Z210	E1	Y2	2	0	2	2	0	0	2	0	0	1	0	0	0	1	2	1	0	2	2	2	2	1	1	0	6.063	2.045	2.968	36.23	9.45	5.95	57.5	24.55
Z217	E1	Y2	2	0	2	1	0	0	2	0	0	1	0	0	0	1	2	1	0	0	2	1	2	1	1	0	5.854	2.595	2.259	51.11	13.06	6.15	74	24.65
Z227	E1	Y2	2	0	1	1	0	0	2	0	0	1	0	0	0	1	2	0	0	2	2	2	2	1	1	0	5.768	2.371	2.437	33.11	5.57	5.5	45	23.15
Z265	E1	Y2	2	0	0	2	0	0	2	0	2	2	0	0	0	2	2	2	0	2	2	2	2	0	1	0	5.551	2.527	2.201	82.23	21.74	6.8	39	22.45
Z304	E1	Y2	2	0	2	2	0	0	2	0	1	0	0	0	0	0	2	1	0	0	2	1	2	1	1	0	6.928	2.109	3.291	11.31	2.71	5.9	90	16.7
Z358	E1	Y2	2	0	1	1	0	1	1	1	1	1	0	0	0	1	2	1	0	2	2	1	2	0	1	0	6.356	2.377	2.686	64.14	16.76	5.75	55	20.95
Z374	E1	Y2	NA	NA	NA	NA	NA	NA	NA	NA	NA	NA	NA	NA	NA	NA	NA	NA	NA	NA	NA	NA	NA	NA	NA	NA	6.406	1.883	3.414	15.22	5.42	6.05	35	20.9
Z439	E1	Y2	NA	NA	NA	NA	NA	NA	NA	NA	NA	NA	NA	NA	NA	NA	NA	NA	NA	NA	NA	NA	NA	NA	NA	NA	6.324	1.972	3.213	10.88	3.34	4	93.5	14.7
Z442	E1	Y2	NA	NA	NA	NA	NA	NA	NA	NA	NA	NA	NA	NA	NA	NA	NA	NA	NA	NA	NA	NA	NA	NA	NA	NA	6.381	1.989	3.216	37.37	11.94	4.2	55	18.75
Z443	E1	Y2	NA	NA	NA	NA	NA	NA	NA	NA	NA	NA	NA	NA	NA	NA	NA	NA	NA	NA	NA	NA	NA	NA	NA	NA	6.367	1.958	3.262	17.77	5.17	4	95	14.15
Z500	E1	Y2	2	0	1	1	0	0	2	0	0	2	0	0	0	2	2	0	0	2	2	0	2	1	2	0	7.044	2.102	3.36	20.61	4.51	5.35	80	24.1
Z510	E1	Y2	2	0	2	2	0	1	1	1	0	1	0	0	0	1	2	1	0	0	2	2	2	0	1	0	6.297	2.083	3.028	17.84	4.21	4	90	17.35
Z760	E1	Y2	2	0	2	2	0	1	1	1	1	2	0	0	0	2	2	0	0	0	2	1	2	0	2	0	6.365	2.193	2.909	57.69	15.5	5.3	45	24.85
Z766	E1	Y2	2	0	2	1	0	1	1	1	0	1	0	0	0	1	2	0	0	2	2	1	2	0	1	0	6.736	2.074	3.256	36.67	10.91	4.55	37	21.65
Z803	E1	Y2	2	0	2	2	0	1	1	1	1	0	0	0	0	0	2	1	0	NA	2	1	2	1	1	0	6.776	2.228	3.043	10.42	2.79	6.5	86	15.35
Z811	E1	Y2	2	0	2	1	0	0	1	1	0	1	0	0	0	1	2	0	0	0	2	1	2	0	1	0	7.003	2.125	3.302	39.35	9.37	5.2	82	22.55
Z839	E1	Y2	2	1	2	1	0	1	1	1	0	1	0	0	0	1	2	1	0	2	2	0	2	0	1	0	6.819	2.126	3.213	41.25	11.17	6.15	55	23.75
Z840	E1	Y2	2	0	NA	NA	0	1	0	0	0	2	0	0	0	1	2	1	0	NA	0	0	NA	0	2	NA	6.568	2.166	3.037	50.48	13.8	5.6	55	22.4
Z1000	E1	Y2	1	0	2	1	0	1	1	1	0	0	0	0	0	0	2	2	0	0	2	2	1	1	0	0	6.483	2.064	3.145	7.66	2.09	6.5	80	15.35
Z1070	E1	Y2	2	0	2	2	0	1	1	1	0	0	0	0	0	0	2	1	0	0	2	2	1	0	0	0	6.219	2.048	3.046	13.25	3.26	6	80	17.825
Z1096	E1	Y2	2	0	1	2	0	1	1	1	0	2	0	0	0	2	2	1	0	0	2	2	2	0	1	0	5.399	2.009	2.698	39.83	16.76	6.5	30	24.63
Z1105	E1	Y2	2	0	2	1	0	1	1	1	0	1	0	0	0	1	2	0	0	2	2	2	2	0	1	0	6.38	2.041	3.13	23.67	6.37	4.625	55	22.96
Z1106	E1	Y2	2	0	2	2	0	0	2	0	0	1	0	0	0	1	2	0	1	NA	2	2	1	0	2	0	6.28	2	3.146	36.24	11.03	4.45833	50.5	22.43
Z1108	E1	Y2	2	0	2	2	0	1	1	1	0	1	0	0	0	1	2	0	0	2	2	NA	2	0	1	0	6.248	2.053	3.048	21.62	5.14	4.66667	59	22.5
Z1114	E1	Y2	2	0	1	2	0	1	1	1	0	0	0	0	0	0	2	0	0	0	2	2	2	0	0	0	5.491	1.995	2.757	17.33	6.78	3.5	83	15.43
Z1167	E1	Y2	2	0	1	2	0	1	1	1	1	2	0	0	0	1	2	1	0	2	2	2	2	1	1	0	5.842	2.268	2.579	54.3	13.8	5.625	46	19.545
Z1170	E1	Y2	2	0	2	2	0	0	2	0	0	2	0	0	0	2	2	0	0	2	1	1	2	0	2	0	6.244	2.084	3.007	37.27	14.22	4.5	44	20.085
Z1173	E1	Y2	2	0	1	2	0	1	1	1	0	1	0	0	0	1	2	0	0	NA	2	2	2	1	1	0	5.797	2.169	2.68	22.22	6.89	4.25	61	22.785
Z1182	E1	Y2	2	0	2	2	0	1	1	1	0	2	0	0	0	2	2	0	0	0	2	1	2	1	2	0	6.229	2.002	3.116	64.17	18.98	4.20833	38	27.7
Z1183	E1	Y2	2	0	1	2	0	1	1	1	1	1	0	0	0	1	2	1	0	0	2	2	2	1	1	0	5.752	2.237	2.576	69.66	20.55	4.91667	40	23.29
Z1186	E1	Y2	2	0	0	2	0	1	1	1	0	1	0	0	0	1	2	1	0	0	2	0	2	0	1	0	5.398	1.802	3.001	21.04	6.29	5.875	41.5	24.755
Z1187	E1	Y2	2	0	0	2	0	0	2	0	1	1	0	0	0	1	2	2	0	NA	2	2	2	0	1	0	5.529	2.136	2.593	44.95	13.6	6.75	40	23.34
Z1188	E1	Y2	2	0	2	2	0	1	1	1	0	0	0	0	0	0	2	1	0	2	2	0	2	1	1	0	6.373	2.058	3.1	24.24	7.23	5.83333	78	16.335
Z1189	E1	Y2	1	0	2	2	0	1	1	1	0	1	0	0	0	0	2	1	0	0	2	2	1	0	0	0	6.315	1.926	3.289	26.74	7.83	5.5	60	22.325
Z1196	E1	Y2	2	0	0	2	0	1	1	1	0	1	0	0	0	1	2	1	0	NA	2	2	2	0	1	0	5.695	2.146	2.657	28.26	9.61	5.875	50.5	23.49
Z1211	E1	Y2	2	0	2	1	0	0	2	0	0	0	0	0	0	0	2	2	0	NA	2	1	2	1	0	0	6.832	2.152	3.178	14.61	2.96	6.25	66	16.29
Z1222	E1	Y2	2	0	2	2	0	0	2	0	0	1	0	0	0	1	2	0	0	NA	2	2	2	0	1	0	6.271	1.985	3.164	24.29	8.04	4.5	41	22.995
Z1223	E1	Y2	1	1	2	1	0	2	0	2	0	1	0	0	0	1	2	2	0	0	2	2	1	0	1	0	6.602	2.116	3.125	11.21	2.49	6.5	70	18.505
Z1229	E1	Y2	2	0	0	2	0	0	2	0	2	2	0	0	0	2	2	2	0	0	2	2	2	0	1	0	NA	NA	NA	NA	NA	NA	NA	NA
Z1231	E1	Y2	2	0	0	2	0	1	1	1	1	1	0	0	0	1	2	2	0	0	2	2	2	0	1	0	5.887	2.394	2.463	72.48	17.58	6.75	33	23.03
Z1235	E1	Y2	2	0	2	2	0	2	0	2	0	1	0	0	0	1	2	1	1	0	2	1	1	0	2	0	6.456	1.876	3.447	21.56	5.84	5.58333	47	23.64
Z1236	E1	Y2	2	0	2	2	0	1	1	1	0	1	0	0	0	1	2	0	0	2	1	1	2	1	2	0	6.406	2.055	3.125	43.62	14.46	4.91667	46	21.075
Z1241	E1	Y2	1	0	2	2	0	2	0	2	1	0	0	0	0	0	2	1	0	NA	2	1	2	1	1	0	6.848	2.254	3.042	9.09	2.3	6.25	74	16.605
Z1245	E1	Y2	NA	NA	NA	NA	NA	NA	NA	NA	NA	NA	NA	NA	NA	NA	NA	NA	NA	NA	NA	NA	NA	NA	NA	NA	NA	NA	NA	NA	NA	NA	NA	NA
ZJ-710	E1	Y2	2	0	2	2	0	2	0	2	0	0	0	0	0	0	2	2	0	0	2	2	2	0	2	0	NA	NA	NA	NA	NA	NA	NA	NA
Z15	E1	Y2	2	0	1	2	0	1	1	1	1	2	0	0	0	2	2	1	0	0	2	2	2	0	2	0	NA	NA	NA	NA	NA	NA	NA	NA
Z18	E1	Y2	2	0	0	2	0	0	2	0	2	1	0	0	0	1	2	1	1	0	2	2	1	0	1	0	5.418	2.481	2.187	58.97	15.58	6.75	82	22.8
Z20	E1	Y2	2	0	2	1	0	1	1	1	0	0	0	0	0	0	2	0	0	0	2	1	2	0	1	0	6.39	1.947	3.29	17.22	5.22	4.75	95	17.05
Z23	E1	Y2	2	0	1	2	0	1	1	1	1	2	0	0	0	2	2	1	0	2	2	1	2	0	2	0	5.659	2.222	2.549	43.6	12.1	6.4	69	26.2
Z107	E1	Y2	2	0	1	2	0	1	1	1	0	2	0	0	0	0	2	0	0	0	2	2	2	0	2	0	NA	NA	NA	NA	NA	NA	NA	NA
Z114	E1	Y2	2	0	2	2	0	0	2	0	0	2	0	0	0	2	2	1	0	NA	1	1	2	1	2	0	6.188	1.979	3.135	23.78	5.22	4.3	74.5	20.15
Z121	E1	Y2	2	0	1	2	0	1	1	1	0	1	0	0	0	1	2	0	0	2	2	1	2	1	1	0	NA	NA	NA	NA	NA	NA	NA	NA
Z123	E1	Y2	2	0	1	2	0	1	1	1	0	0	0	0	0	0	2	0	0	NA	2	2	2	1	0	0	6.301	2.016	3.132	21.76	5.58	5.25	65	21.25
Z124	E1	Y2	2	0	1	2	0	1	1	1	0	1	0	0	0	1	2	0	1	0	2	2	1	1	1	0	5.568	2.531	2.203	71.09	20.69	6.05	68	23.3
Z127	E1	Y2	NA	NA	NA	NA	NA	NA	NA	NA	NA	NA	NA	NA	NA	NA	NA	NA	NA	NA	NA	NA	NA	NA	NA	NA	5.88	2.21	2.665	25.1	5.05	5.3	70	21.45
Z186	E1	Y2	2	0	1	1	0	2	0	2	0	1	0	0	0	1	2	1	0	NA	2	1	2	1	1	0	6.08	2.457	2.478	46.71	11.21	4.95	43	22.2
Z211	E1	Y2	2	0	1	2	0	1	1	1	0	1	0	0	0	1	2	1	0	0	2	2	2	1	1	0	6.079	2.079	2.953	22.6	8.88	6.45	40	24.05
Z212	E1	Y2	2	0	2	2	0	0	2	0	0	1	0	0	0	1	2	1	0	2	2	1	2	1	NA	0	6.146	2.431	2.534	50.85	12.24	6.45	68	23.1
Z253	E1	Y2	2	0	2	2	0	1	1	1	0	0	0	0	0	0	2	1	0	2	2	2	2	0	2	0	6.243	1.782	3.518	15.63	4.98	3.5	90	18.75
Z255	E1	Y2	2	0	1	1	0	1	1	1	1	1	0	0	0	1	2	0	0	0	NA	1	2	0	2	0	5.883	2.416	2.439	49.04	13.22	5.5	82.5	24.3
Z326	E1	Y2	2	0	2	2	0	1	1	1	1	1	0	0	0	1	2	1	0	2	2	1	2	0	1	0	6.926	2.208	3.146	59.06	17.03	6.45	76	22.75
Z391	E1	Y2	NA	NA	NA	NA	NA	NA	NA	NA	NA	NA	NA	NA	NA	NA	NA	NA	NA	NA	NA	NA	NA	NA	NA	NA	6.612	2.008	3.3	34.29	11	5.35	53.5	21.5
Z402	E1	Y2	NA	NA	NA	NA	NA	NA	NA	NA	NA	NA	NA	NA	NA	NA	NA	NA	NA	NA	NA	NA	NA	NA	NA	NA	6.127	2.023	3.046	14.94	4.79	5	90	13.2
Z494	E1	Y2	2	0	2	2	0	2	0	2	0	0	0	0	0	0	2	2	0	NA	2	2	1	0	0	0	6.577	1.95	3.38	15.27	4.29	6	78.5	21.3
Z521	E1	Y2	2	0	2	1	0	1	1	1	1	0	0	0	0	0	2	0	0	0	2	1	2	1	0	0	6.021	1.947	3.111	22.89	8.67	6.8	30	27.65
Z616	E1	Y2	2	0	2	2	0	1	1	1	0	1	0	0	0	1	2	0	0	2	2	2	2	1	1	0	6.455	2.009	3.218	16.53	4.1	5	54	21.65
Z726	E1	Y2	2	0	2	1	0	1	1	1	0	1	0	0	0	1	2	0	0	0	2	1	2	0	1	0	6.867	2.073	3.318	39.22	10.36	4.85	49	22.15
Z765	E1	Y2	2	0	2	1	0	0	2	0	0	2	0	0	0	2	2	0	0	2	2	1	2	1	2	0	6.594	2.115	3.139	39.88	10.41	4.8	40	20.55
Z885	E1	Y2	2	0	2	1	0	1	1	1	0	1	0	0	0	1	2	0	0	0	2	1	2	0	1	0	7.038	2.078	3.394	31.09	6.68	5.7	68	23.4
Z971	E1	Y2	2	0	2	2	0	1	1	1	0	1	0	0	0	1	2	0	0	0	2	2	2	1	1	0	6.544	2.041	3.214	14.61	3.75	5.55	50	25.5
Z1169	E1	Y2	2	0	2	1	0	1	1	0	0	1	0	0	0	1	2	1	0	0	2	0	2	1	2	0	6.647	2.083	3.196	21.77	4.85	5.95833	44	18.625
Z1174	E1	Y2	2	0	0	2	0	NA	0	NA	0	2	0	0	0	0	2	0	NA	NA	NA	NA	0	NA	0	0	5.942	1.874	3.19	23.05	7.14	4.79167	66.5	23.355
Z1190	E1	Y2	2	0	1	2	0	1	1	1	0	1	0	0	0	1	2	0	0	NA	2	0	2	0	1	0	5.582	2.001	2.797	36.49	15.7	5.58333	30	22.415
Z1191	E1	Y2	2	0	2	2	0	1	1	1	0	1	0	0	0	1	2	1	0	2	2	1	2	1	1	0	6.368	2.044	3.123	22.11	6.14	5.95833	42.5	23.425
Z1203	E1	Y2	2	1	2	2	0	1	1	1	0	1	0	0	0	1	2	2	0	NA	2	2	1	1	1	0	6.379	2.093	3.057	27.67	7.36	6.75	37.5	21.67
Z1221	E1	Y2	2	0	2	2	0	0	2	0	1	0	0	0	0	0	2	0	0	0	2	2	2	0	0	0	6.107	2.055	2.978	19.23	6.61	4	50	13.415
Z1224	E1	Y2	2	0	2	2	0	1	1	1	0	0	0	0	0	0	2	2	0	0	2	2	1	1	0	0	6.154	2.051	3.009	16.76	4.11	6.25	70	16.83
Z1225	E1	Y2	2	0	2	2	0	2	0	2	0	0	0	0	0	0	2	2	0	2	2	1	2	1	1	0	6.562	2.017	3.259	12.35	3.24	6.125	73.5	17.05
ZJ-1123	E1	Y2	1	0	2	1	0	2	0	2	0	0	0	0	0	0	2	2	0	2	2	1	2	0	0	0	6.664	2.057	3.245	15.76	3.97	6.41667	81	14.19
Z21	E1	Y2	2	0	0	2	0	1	1	1	2	2	0	0	0	2	2	2	0	0	2	2	2	0	2	0	NA	NA	NA	NA	NA	NA	NA	NA
Z24	E1	Y2	2	0	1	2	0	1	1	1	1	0	0	0	0	1	2	2	0	0	2	2	2	0	2	0	5.812	2.216	2.626	26.63	8.9	7	72	23.9
Z29	E1	Y2	0	0	2	2	0	2	0	2	0	2	0	0	0	0	2	0	0	0	2	2	0	0	0	0	5.5	2.06	2.672	27.74	7.42	5.55	61	27.85
Z30	E1	Y2	2	0	1	2	0	1	1	1	0	1	0	0	0	1	2	0	0	0	2	1	2	0	1	0	5.844	2.286	2.558	19.14	5.76	5.7	71	24.5
Z31	E1	Y2	2	0	1	2	0	1	1	1	1	1	0	0	0	1	2	2	0	0	2	2	2	0	2	0	5.722	2.148	2.679	26.05	7.23	6.3	35	24.05
Z85	E1	Y2	2	0	2	2	0	2	0	2	0	2	0	0	0	2	2	2	0	2	2	2	2	0	2	0	6.376	1.897	3.365	18	6.58	6.75	44	23.45
Z86	E1	Y2	2	0	1	2	0	1	1	1	0	2	0	0	0	2	2	1	0	2	2	1	2	0	2	0	5.847	2.088	2.804	11.16	2.73	6.7	47.5	24.45
Z89	E1	Y2	2	0	2	1	0	1	1	1	0	0	0	0	0	0	2	0	0	NA	2	1	2	1	0	0	6.606	2.018	3.277	9.38	2.99	5.25	52	21.6
Z90	E1	Y2	2	0	2	1	0	0	2	0	0	0	0	0	0	0	2	1	0	2	2	2	2	1	0	0	NA	NA	NA	NA	NA	NA	NA	NA
Z91	E1	Y2	NA	NA	NA	NA	NA	NA	NA	NA	NA	NA	NA	NA	NA	NA	NA	NA	NA	NA	NA	2	NA	NA	NA	0	NA	NA	NA	NA	NA	NA	NA	NA
Z92	E1	Y2	1	0	2	2	0	2	0	2	0	2	0	0	0	1	2	1	0	0	2	2	1	0	1	0	NA	NA	NA	NA	NA	NA	NA	NA
Z93	E1	Y2	1	0	2	2	0	2	0	2	0	1	0	0	0	0	2	1	0	2	1	1	1	0	1	0	NA	NA	NA	NA	NA	NA	NA	NA
Z95	E1	Y2	2	0	2	2	0	2	0	2	0	2	0	0	0	2	2	1	0	2	2	2	2	1	2	0	6.572	1.985	3.315	16.58	4.97	6.8	56	22.8
Z96	E1	Y2	2	0	2	2	0	2	0	2	0	2	0	0	0	1	2	1	0	2	2	2	2	0	2	0	6.445	2.057	3.14	34.94	9.61	6.2	87.5	21
Z100	E1	Y2	2	0	2	2	0	1	1	1	0	1	0	0	0	1	2	0	0	2	2	1	2	1	1	0	5.859	1.955	3.001	8.8	1.91	5.6	49	21.05
Z228	E1	Y2	2	0	1	1	0	0	2	0	0	1	0	0	0	1	2	0	0	2	2	2	2	1	1	0	NA	NA	NA	NA	NA	NA	NA	NA
Z236	E1	Y2	2	0	1	1	0	1	1	2	1	1	0	0	0	1	2	1	0	0	2	1	2	0	1	0	6.493	2.306	2.832	62.04	15.44	5.9	48	24.65
Z508	E1	Y2	1	0	2	2	0	2	0	2	0	1	0	0	0	1	2	1	0	0	2	2	2	0	1	0	6.486	2.007	3.238	9.89	2.85	6.8	86	21.7
Z753	E1	Y2	2	0	1	1	0	1	1	1	1	1	0	0	0	1	2	1	0	NA	2	1	2	0	1	0	6.284	2.335	2.694	62.73	17.56	5.7	35	21.85
Z758	E1	Y2	2	0	2	1	0	2	0	2	0	0	0	0	0	0	2	1	1	NA	2	0	1	0	1	0	6.792	1.903	3.579	22.86	7.77	4.85	82.5	15.6
Z759	E1	Y2	2	0	2	2	0	0	2	0	2	2	0	0	0	2	2	0	0	2	2	2	2	0	2	0	6.092	2.236	2.728	43.35	13.08	5.8	45.5	22.3
Z763	E1	Y2	2	0	1	1	0	1	1	1	2	1	0	0	0	1	2	2	0	2	2	1	2	1	1	0	5.731	2.534	2.268	81.61	23.66	6.3	33	21.5
Z767	E1	Y2	2	0	2	2	0	0	2	0	0	2	0	0	0	2	2	0	0	0	2	2	2	0	2	0	6.3	2.025	3.124	16.23	4	4.3	40	20.85
Z768	E1	Y2	2	0	2	2	0	1	1	1	0	1	0	0	0	1	2	0	0	2	2	2	2	0	1	0	6.186	1.956	3.171	22.96	6.86	5.2	46.5	22.55
Z1121	E1	Y2	2	0	2	2	0	1	1	1	0	1	0	0	0	1	2	1	0	NA	2	2	2	1	1	0	6.25	2.026	3.09	29.43	9.46	5.08333	66.5	23.46
Z153	E1	Y2	2	0	1	1	0	0	2	0	1	1	0	0	0	1	2	1	0	NA	2	2	2	1	1	0	6.021	2.268	2.659	44.5	11.14	6.15	86	24.95
Z438	E1	Y2	NA	NA	NA	NA	NA	NA	NA	NA	NA	NA	NA	NA	NA	NA	NA	NA	NA	NA	NA	NA	NA	NA	NA	NA	6.938	2.071	3.358	22.4	5.37	5.05	83	21.25
Z523	E1	Y2	2	0	2	2	0	1	1	1	0	0	0	0	0	0	2	2	0	0	NA	2	1	1	0	0	6.374	2.057	3.103	10.3	2.65	6.5	78	18.3
Z661	E1	Y2	2	0	2	2	0	0	2	0	0	2	0	0	0	2	2	1	0	0	2	2	2	0	2	0	6.372	1.997	3.195	21.14	4.81	5.9	40	23.6
Z744	E1	Y2	2	0	2	1	0	1	1	1	0	1	0	0	0	1	2	0	0	0	1	0	2	0	1	0	6.814	2.055	3.324	23.36	5.95	5	45	23.3
Z908	E1	Y2	1	1	1	1	0	1	1	1	0	1	0	0	0	1	2	1	0	0	1	0	1	0	1	0	6.947	2.047	3.401	27.59	6.28	6.1	37.5	23.05
Z910	E1	Y2	2	0	2	2	0	1	1	1	0	1	0	0	0	1	2	0	0	0	0	0	2	0	1	0	6.386	1.889	3.389	26.82	8.49	5.5	35	20.4
Z1124	E1	Y2	2	0	2	2	0	0	2	0	0	2	0	0	0	2	2	1	0	NA	2	2	2	0	2	NA	6.581	2.141	3.078	23.26	5.18	6.125	62	22.825
Z1140	E1	Y2	2	0	2	2	0	1	1	1	0	1	0	0	0	1	2	1	0	NA	2	1	2	0	1	0	6.038	2.195	2.759	22.88	6.45	5.5	44.5	20.63
Z1230	E1	Y2	2	0	1	2	0	1	1	1	1	1	0	0	0	1	2	2	0	NA	2	1	2	1	1	0	5.56	2.215	2.513	47.6	12	6.75	36	23.11
ZJ-142	E1	Y2	2	0	2	2	0	0	2	0	0	0	0	0	0	0	2	2	0	2	2	2	2	0	2	0	5.786	1.79	3.245	3.72	0.8	6.8	74	15.75
ZJ-143	E1	Y2	2	0	2	2	0	2	0	2	0	0	0	0	0	0	2	2	0	NA	2	NA	2	0	2	0	5.984	1.886	3.18	4.87	1.98	6.5	88.5	12.95
ZJ-151	E1	Y2	2	0	2	2	0	1	1	1	0	1	0	0	0	1	2	0	0	NA	2	2	2	1	2	0	6.014	1.97	3.058	25.11	7.17	4.45	52	19.1
Z663	E1	Y2	2	0	2	2	0	1	1	1	0	1	0	0	0	1	2	0	0	0	2	1	2	0	1	0	6.357	2.064	3.097	30.1	12.78	5.4	35	21.75
ZJ-129	E1	Y2	2	0	2	2	0	2	0	2	0	0	0	0	0	0	2	2	0	2	2	2	2	0	0	0	5.889	1.683	3.507	11.07	3.4	6.65	72	13.9
ZJ-135	E1	Y2	2	0	2	2	0	2	0	2	0	0	0	0	0	0	2	2	0	0	2	2	2	0	2	0	6.094	1.778	3.437	8.78	2.9	6.5	68	14.55
ZJ-137	E1	Y2	2	0	2	2	0	2	0	2	0	0	0	0	0	0	2	2	0	NA	2	2	2	0	2	0	6.161	1.803	3.431	11.59	2.85	7	72.5	15.6
ZJ-141	E1	Y2	2	0	2	1	0	1	1	1	0	1	0	0	0	1	2	0	0	NA	2	2	2	0	1	0	6.279	2.06	3.054	18.46	4.7	5.3	52.5	20.15
ZJ-161	E1	Y2	2	0	1	2	0	1	1	1	0	1	0	0	0	1	2	1	0	NA	2	2	2	0	2	0	NA	NA	NA	NA	NA	NA	NA	NA
ZJ-1256	E1	Y2	2	0	2	2	0	1	0	1	0	0	0	0	0	0	2	1	0	0	2	2	1	1	0	0	6.353	2	3.182	18.21	5.5	5.04167	91.5	15.45
ZJ-1537	E1	Y2	2	0	0	2	0	2	0	2	0	2	0	0	2	0	2	0	0	2	2	2	2	0	0	0	5.379	1.878	2.87	20	6.71	5.58333	60.5	25.05
ZJ-131	E1	Y2	2	0	2	2	0	2	0	2	0	0	0	0	0	0	2	2	0	2	2	2	2	2	2	0	6.082	1.737	3.515	4.46	1.48	7	69	16.55
ZJ-132	E1	Y2	2	0	1	1	0	1	1	1	0	0	0	0	0	0	2	1	0	0	2	1	2	0	0	0	6.496	1.962	3.319	20.15	6.01	4.85	75	13.85
ZJ-138	E1	Y2	2	0	2	2	0	2	0	2	0	0	0	0	0	0	2	2	0	0	2	1	2	2	2	0	5.68	1.772	3.211	7.79	1.79	6.5	67.5	15.15
ZJ-153	E1	Y2	2	0	1	2	0	1	1	1	0	2	0	0	0	1	2	0	0	NA	2	2	2	0	2	0	NA	NA	NA	NA	NA	NA	NA	NA
ZJ-154	E1	Y2	2	0	2	2	0	1	1	1	0	1	0	0	0	1	2	0	0	0	2	2	2	0	1	0	6.761	1.904	3.564	22.5	7.88	4.15	70	11.75
ZJ-1419	E1	Y2	2	0	2	1	0	2	0	2	0	0	0	0	0	0	2	0	0	2	2	2	1	0	0	0	6.087	1.98	3.082	32.67	11.08	5.16667	87	14.94
ZJ-1457	E1	Y2	1	0	2	2	0	2	1	1	1	0	0	0	0	0	2	1	0	NA	2	2	2	1	2	0	6.116	1.872	3.272	16.91	5.1	4.33333	84	16.21
ZJ-1549	E1	Y2	2	0	1	2	0	1	1	1	0	0	0	0	0	0	2	1	0	2	2	2	2	0	1	0	5.731	2.055	2.792	14.95	4.27	5.54167	82.5	17.895
Z1246	E1	Y2	NA	NA	NA	NA	NA	NA	NA	NA	NA	NA	NA	NA	NA	NA	NA	NA	NA	NA	NA	NA	NA	NA	NA	NA	NA	NA	NA	NA	NA	NA	NA	NA
Z1260	E1	Y2	2	0	1	2	0	1	0	1	0	0	0	0	0	0	2	1	0	0	2	NA	2	0	0	0	5.618	1.983	2.838	19.06	6.39	4.91667	75	15.8
Z1270	E1	Y2	2	0	1	2	0	1	1	1	0	1	0	0	0	1	2	2	0	0	2	1	2	0	2	0	5.815	1.983	2.936	10.9	2.76	7	36	22.935
Z1273	E1	Y2	2	0	2	2	0	1	1	NA	0	2	0	0	0	2	2	0	0	0	2	2	2	0	2	0	6.291	2.123	2.968	16.72	4.2	5	74	24.345
Z1274	E1	Y2	NA	NA	NA	NA	NA	NA	NA	NA	NA	NA	NA	NA	NA	NA	NA	NA	NA	NA	NA	NA	NA	NA	NA	NA	6.415	2.071	3.101	15.14	4.28	4.79167	42	21.66
Z1275	E1	Y2	2	0	2	1	0	2	0	2	0	0	0	0	0	0	2	2	0	0	2	2	2	2	0	0	6.387	1.853	3.454	15.36	4.32	6.375	60	15.305
ZJ-49	E1	Y2	2	0	2	2	0	0	2	0	0	0	0	0	0	1	2	0	0	2	2	2	2	0	2	0	6.165	1.954	3.162	17.98	7.8	5.1	30	22
ZJ-133	E1	Y2	2	0	2	2	0	0	2	0	0	0	0	0	0	NA	2	2	0	NA	NA	2	2	0	2	0	6.356	1.929	3.305	6.58	1.8	6.5	67	16.15
ZJ-139	E1	Y2	2	0	2	2	0	1	1	1	0	1	0	0	0	1	2	1	0	2	2	2	2	1	1	0	6.548	2.049	3.201	19.27	4.49	5.2	40	19.8
ZJ-158	E1	Y2	2	0	1	2	0	1	1	1	1	2	0	0	0	2	2	2	0	0	2	2	2	1	2	0	5.766	2.366	2.438	25.94	5.39	7	38	19.8
Z1272	E1	Y2	2	0	2	1	0	1	1	1	0	0	0	0	0	0	2	1	0	0	2	1	2	1	0	0	6.643	1.97	3.378	16.83	3.62	4.66667	43.5	15.235
Z1467	E1	Y2	2	0	1	2	0	1	1	1	0	1	0	0	0	1	2	1	0	0	2	2	2	0	1	0	5.573	2.083	2.68	27.56	10.04	5.54167	38	22.03
ZJ-99	E1	Y2	2	0	2	2	0	2	0	2	0	0	0	0	0	0	2	2	0	NA	2	2	2	2	2	0	5.583	1.847	3.035	6.37	1.97	6.5	80	14.95
ZJ-117	E1	Y2	1	0	2	2	0	2	0	2	0	0	0	0	0	0	2	2	0	NA	NA	2	2	0	1	0	6.005	1.841	3.27	14.14	4.61	5.85	78	15.9
ZJ-118	E1	Y2	2	0	2	1	0	2	0	2	0	0	0	0	0	0	2	0	0	2	2	1	2	0	0	0	6.787	2.017	3.372	23.2	6.1	4	86	14.6
ZJ-130	E1	Y2	2	0	2	2	0	2	0	2	0	0	0	0	0	0	2	2	0	0	2	2	2	2	2	0	6.011	1.901	3.169	9.54	2.65	6.5	55	15.45
ZJ-714	E1	Y2	NA	NA	NA	NA	NA	NA	NA	NA	NA	NA	NA	NA	NA	NA	NA	NA	NA	NA	NA	NA	NA	NA	NA	NA	NA	NA	NA	NA	NA	NA	NA	NA
ZJ-1237	E1	Y2	2	1	1	2	0	1	1	1	0	1	0	0	0	1	2	0	0	1	2	1	2	0	1	0	6.397	2.265	2.828	28.74	7.97	5.33333	82	27.48
ZJ-1247	E1	Y2	2	0	1	2	0	0	NA	0	0	0	0	0	0	0	2	2	0	0	2	NA	2	1	0	0	6.197	2.163	2.866	10.13	2.59	6.66667	92.5	19.815
ZJ-1351	E1	Y2	1	1	2	2	0	2	0	2	0	1	0	0	0	1	2	2	0	NA	2	2	1	1	1	0	5.915	2.007	2.958	41.08	17.47	6.91667	32	24.215
Z1276	E1	Y3	2	0	0	2	0	0	2	0	1	2	0	0	0	2	2	2	0	2	2	2	2	0	1	0	5.888	2.347	2.519	45.69	11.85	7	30	21.5
Z1278	E1	Y3	2	0	2	2	0	0	2	0	0	1	0	0	0	1	2	0	0	0	2	2	2	0	1	0	6.181	1.973	3.139	16.67	4.85	5.08333	36	22.085
Z1466	E1	Y3	2	0	1	1	0	1	1	1	0	1	0	0	0	1	2	1	0	0	2	1	2	0	1	0	5.934	2.239	2.653	44.17	15.61	6.125	33	22.205
ZJ-63	E1	Y3	2	0	2	2	0	2	0	2	0	0	0	0	0	0	2	2	0	2	2	2	2	0	2	0	6.056	1.703	3.565	6.85	1.81	6.1	80	15.2
ZJ-77	E1	Y3	2	0	2	2	0	2	0	2	0	0	0	0	0	0	2	2	0	2	2	2	2	0	2	0	5.764	1.876	3.078	6.05	1.87	6.35	75	15.65
ZJ-97	E1	Y3	2	0	2	2	0	2	0	2	0	1	0	0	0	1	2	0	0	NA	2	2	2	0	2	0	6.097	2.011	3.04	19.03	5.02	4.75	75	20.7
ZJ-101	E1	Y3	2	0	2	2	0	1	1	1	1	0	0	0	0	0	2	0	0	0	2	2	2	0	1	0	6.531	2.161	3.027	35.33	9.72	4.1	94	13.75
ZJ-104	E1	Y3	2	0	2	2	0	1	1	1	0	0	0	0	0	0	2	0	0	0	2	2	2	0	1	0	6.11	1.826	3.353	24.47	7.02	3.5	84.5	13.7
ZJ-119	E1	Y3	2	1	2	2	0	2	0	2	0	1	0	0	0	0	2	0	0	NA	2	2	1	0	1	0	6.565	2.014	3.268	35.45	12.01	4.25	83.5	20.3
ZJ-655	E1	Y3	NA	NA	NA	NA	NA	NA	NA	NA	NA	NA	NA	NA	NA	NA	NA	NA	NA	NA	NA	NA	NA	NA	NA	NA	6.642	2.197	3.027	32.94	8.22	4.41667	92.5	16.79
ZJ-1348	E1	Y3	2	0	1	1	0	2	0	1	0	0	0	0	0	0	2	0	1	0	2	0	1	0	0	0	6.062	2.009	3.026	26.37	8.11	4.375	88.5	14.085
ZJ-1465	E1	Y3	2	0	2	1	0	2	0	2	0	0	0	0	0	0	2	1	0	0	2	1	2	1	0	0	6.197	1.808	3.442	19.41	6.82	4.58333	80	15.22
Z924	E1	Y3	1	0	2	2	0	1	1	1	0	0	0	0	0	0	2	2	0	2	2	2	1	1	0	0	6.464	2.001	3.238	7.45	1.85	6.5	85	15.75
Z1302	E1	Y3	1	0	1	2	0	0	1	0	0	0	0	0	0	0	2	2	0	1	1	1	1	0	0	0	5.364	2.312	2.322	11.21	2.87	6.5	95	17.62
ZJ-19	E1	Y3	2	0	2	2	0	1	1	1	0	1	0	0	0	1	2	1	0	0	2	2	2	0	1	0	6.275	1.932	3.255	13.26	4.16	5.6	58	21.6
ZJ-56	E1	Y3	2	0	2	1	0	2	0	2	0	0	0	0	0	0	2	1	0	0	2	1	2	2	0	0	6.311	1.835	3.451	21.89	6.67	5.25	85	15.3
ZJ-73	E1	Y3	2	0	2	2	0	0	2	0	0	0	0	0	0	0	2	2	0	NA	2	2	2	0	2	0	5.767	1.926	3	6.17	1.92	6.2	79	15.7
ZJ-74	E1	Y3	NA	NA	NA	NA	NA	NA	NA	NA	NA	NA	NA	NA	NA	NA	NA	NA	NA	NA	NA	NA	NA	NA	NA	NA	6.207	1.952	3.184	21.08	5.97	5.2	62	21.55
ZJ-78	E1	Y3	2	0	2	2	0	1	1	0	0	NA	0	0	0	1	2	0	0	2	NA	2	2	0	1	0	6.055	2.058	2.949	15.52	4.49	4.7	56	20.65
ZJ-86	E1	Y3	1	0	2	2	0	2	0	2	0	0	0	0	0	0	2	2	0	0	2	2	1	0	0	0	5.723	1.848	3.109	14.47	4.65	6.3	81	14.35
ZJ-89	E1	Y3	2	0	1	2	0	1	1	1	0	0	0	0	0	0	2	1	0	0	2	2	2	0	1	0	5.872	1.823	3.232	15.06	4.57	4.8	80	14.15
ZJ-974	E1	Y3	1	0	2	2	0	2	0	2	0	0	0	0	0	0	2	1	0	NA	2	2	2	0	2	0	6.518	1.971	3.314	17.38	5.31	5.33333	83	15.49
ZJ-1431	E1	Y3	2	0	2	2	0	2	0	2	0	0	0	0	0	0	2	2	0	2	2	2	2	0	2	0	5.69	1.893	3.013	10.38	2.58	6.66667	83	16.92
ZJ-1470	E1	Y3	2	0	1	2	0	1	1	1	0	0	0	0	0	0	2	1	0	0	2	2	2	0	0	0	5.596	2.087	2.685	13.79	5.3	5.75	82.5	19.05
ZJ-1482	E1	Y3	1	0	2	2	0	2	0	2	0	0	0	0	0	0	2	2	0	0	2	2	1	0	1	0	5.879	1.836	3.211	12.5	3.77	6.75	82.5	15.815
ZJ-1698	E1	Y3	1	0	2	2	0	2	0	2	0	0	0	0	0	0	2	1	0	NA	2	2	2	0	1	0	6.41	1.941	3.308	19.61	5.24	4.75	90	15.775
ZJ-1701	E1	Y3	2	0	2	2	0	2	0	2	0	0	0	0	0	0	2	2	0	2	2	2	1	1	1	0	6.342	1.926	3.303	10.71	2.61	6.66667	87.5	18.45
ZJ-1712	E1	Y3	1	0	2	2	0	2	0	2	0	0	0	0	0	0	2	1	0	NA	2	2	2	0	1	0	6.466	1.938	3.342	17.35	4.83	5.04167	86	15.85
Z1414	E1	Y3	2	0	2	2	0	0	2	0	1	0	0	0	0	0	2	0	0	2	2	2	2	0	2	0	6.247	1.973	3.171	19.24	4.92	4	85	15.64
ZJ-36	E1	Y3	2	0	2	2	0	0	2	0	0	0	0	0	0	0	2	2	0	NA	2	2	2	0	2	0	5.944	1.764	3.379	9.07	2.35	6.4	78	17.35
ZJ-46	E1	Y3	NA	NA	NA	NA	NA	NA	NA	NA	NA	NA	NA	NA	NA	NA	NA	NA	NA	NA	NA	NA	NA	NA	NA	NA	6.372	2.222	2.87	36.89	10.04	6.05	80	22.5
ZJ-48	E1	Y3	2	0	2	2	0	2	0	2	0	0	0	0	0	0	2	1	0	NA	2	2	2	0	1	0	6.498	1.933	3.373	21.05	6.09	4.55	81.5	16.55
ZJ-62	E1	Y3	2	0	2	2	0	2	0	2	0	0	0	0	0	0	2	2	0	2	2	2	2	0	2	0	5.91	1.749	3.389	6.65	2.04	5.9	75	16.95
ZJ-75	E1	Y3	2	0	2	2	0	2	0	2	0	0	0	0	0	0	2	1	0	2	2	2	2	0	1	0	6.507	1.893	3.445	17.54	4.97	4.3	80	14.1
ZJ-85	E1	Y3	2	0	2	2	0	1	1	1	0	1	0	0	0	1	2	1	0	NA	2	2	2	0	1	0	5.927	1.915	3.109	11.44	3.45	6.2	82	14.95
ZJ-122	E1	Y3	2	0	2	2	0	1	1	1	0	1	0	0	0	1	2	1	0	NA	2	2	2	1	1	0	6.614	2.104	3.149	21.05	5.91	5.7	52	21.05
ZJ-126	E1	Y3	2	0	2	2	0	0	2	0	1	0	0	0	0	0	2	0	0	0	2	2	2	0	2	0	6.26	1.95	3.217	16.45	4.53	4	75	14.95
ZJ-127	E1	Y3	2	0	2	2	0	1	1	1	0	0	0	0	0	0	2	0	0	2	2	2	2	0	1	0	6.111	1.919	3.193	14.06	3.69	4.15	75	14.9
ZJ-144	E1	Y3	2	0	2	2	0	1	1	1	0	1	0	0	0	1	2	1	0	0	2	2	2	1	1	0	6.579	2.126	3.099	20.21	4.76	5.95	73	20.15
ZJ-404	E1	Y3	1	0	2	1	0	2	0	2	0	0	0	0	0	0	2	2	0	0	2	1	1	0	0	0	6.525	1.964	3.332	20	4.86	6.5	83	15
ZJ-430	E1	Y3	2	0	2	2	0	2	0	2	0	0	0	0	0	0	2	1	0	NA	2	2	2	0	1	0	6.32	1.916	3.305	16.6	4.34	4.55	87	15.75
ZJ-549	E1	Y3	NA	NA	NA	NA	NA	NA	NA	NA	NA	NA	NA	NA	NA	NA	NA	NA	NA	NA	NA	NA	NA	NA	NA	NA	NA	NA	NA	NA	NA	NA	NA	NA
ZJ-659	E1	Y3	2	0	2	2	0	1	1	1	0	0	0	0	0	0	2	0	0	NA	2	2	2	0	1	0	6.127	1.952	3.145	20.24	5.56	4.16667	100	16.425
ZJ-1148	E1	Y3	2	0	2	2	0	1	1	1	0	0	0	0	0	0	2	0	0	NA	2	1	2	0	1	0	6.101	1.928	3.17	16.16	4.66	4.08333	83	15.21
ZJ-1167	E1	Y3	0	0	2	2	0	1	1	1	0	0	0	0	0	0	2	1	0	2	2	2	1	0	0	0	6.212	2.086	2.981	8.94	2.66	5.20833	84	18.56
ZJ-1464	E1	Y3	2	0	2	2	0	1	2	1	0	0	0	0	0	0	2	2	0	0	2	2	2	0	1	0	5.843	1.913	3.061	8	2.54	6.33333	86.5	15.855
ZJ-1489	E1	Y3	2	0	2	1	0	2	0	2	0	0	0	0	0	0	2	0	0	2	2	1	2	0	0	0	NA	NA	NA	NA	NA	NA	NA	NA
ZJ-1716	E1	Y3	0	0	2	2	0	1	1	1	0	0	0	0	0	0	2	1	0	2	2	2	1	0	0	0	6.167	2.102	2.937	6.47	2.22	4.875	81.5	18.685
ZJ-17	E1	Y3	2	1	1	2	0	0	2	0	0	1	0	0	0	1	2	1	0	0	2	2	2	0	1	0	6.467	2.223	2.916	55.29	16.94	5.65	72	21.8
ZJ-37	E1	Y3	2	0	2	2	0	2	0	2	0	0	0	0	0	0	2	2	0	0	2	2	2	0	2	0	5.767	1.802	3.207	8.15	2.08	6.65	75	16.95
ZJ-38	E1	Y3	2	0	2	2	0	2	0	2	0	0	0	0	0	0	2	2	0	0	2	2	2	1	2	0	6.141	1.758	3.504	11.81	2.85	6.8	80	15.65
ZJ-39	E1	Y3	2	0	2	2	0	2	0	2	0	1	0	0	0	1	2	1	0	NA	2	2	2	0	1	0	6.183	1.872	3.309	10.56	3.37	6.1	70	17
ZJ-40	E1	Y3	2	0	2	2	0	2	0	2	1	1	0	0	0	1	2	0	0	NA	2	2	2	1	1	0	6.195	2.132	2.913	38.05	11.23	4.5	75	23.5
ZJ-41	E1	Y3	2	0	2	2	0	2	0	2	0	0	0	0	0	0	2	1	0	NA	2	2	2	0	1	0	6.626	1.925	3.448	17.03	4.07	5.4	89.5	16.05
ZJ-42	E1	Y3	NA	NA	NA	NA	NA	NA	NA	NA	NA	NA	NA	NA	NA	NA	NA	NA	NA	NA	NA	NA	NA	NA	NA	NA	5.693	1.785	3.198	4.08	1.17	7	83.5	18.2
ZJ-50	E1	Y3	2	0	2	2	0	2	0	2	0	0	0	0	0	0	2	2	0	0	2	2	2	1	1	0	6.182	1.89	3.279	17.53	5.79	6.3	71	15.7
ZJ-55	E1	Y3	2	0	2	2	0	2	0	2	0	2	0	0	0	1	NA	2	0	0	2	NA	2	1	2	0	6.076	1.718	3.547	7.11	2.18	6.8	70	17.05
ZJ-94	E1	Y3	2	0	2	2	0	2	0	2	0	0	0	0	0	0	2	1	0	NA	2	2	2	0	0	0	5.709	1.903	3.005	14.24	4.29	5	80	13.85
ZJ-1325	E1	Y3	2	0	2	2	0	1	1	1	0	0	0	0	0	0	2	0	0	2	2	2	2	1	0	0	6.444	1.859	3.477	7.59	2.58	4	86.5	14.27
ZJ-1334	E1	Y3	2	0	1	2	0	2	0	2	0	0	0	0	0	0	2	0	0	0	2	1	2	0	1	0	6.042	2.085	2.904	23.85	7.73	4	85	11.43
ZJ-1469	E1	Y3	2	0	2	2	0	0	2	0	0	0	0	0	0	0	2	1	1	NA	1	1	1	0	2	0	6.243	1.839	3.402	12.2	3.97	5.83333	87	15.74
ZJ-1691	E1	Y3	2	0	2	2	0	2	0	2	0	0	0	0	0	0	2	1	0	2	2	2	2	0	2	0	6.559	1.919	3.424	18.38	4.52	5.54167	85	16.975
ZJ-1697	E1	Y3	2	0	2	2	0	0	2	0	0	0	0	0	0	0	2	2	0	0	2	2	1	0	1	0	5.984	1.942	3.086	7.17	1.9	7	85	19.545
Z1450	E1	Y3	2	0	1	1	0	0	2	0	1	1	0	0	0	1	2	1	1	2	2	1	1	0	1	0	5.858	2.358	2.487	75	23.07	5.45833	37	22.005
Z1485	E1	Y3	2	0	1	2	0	0	2	0	0	1	0	0	0	1	2	0	0	2	2	2	2	0	2	0	5.556	2.054	2.71	16.83	5.27	5.375	55	21.955
ZJ-18	E1	Y3	2	0	2	2	0	2	0	2	0	0	0	0	0	0	2	2	0	0	2	2	2	2	2	0	5.811	1.75	3.331	6.43	2.19	6.8	79	15.55
ZJ-20	E1	Y3	2	0	2	2	0	2	0	2	0	0	0	0	0	0	2	2	0	0	2	2	2	1	2	0	5.932	1.958	3.038	7.28	1.97	6.65	83	17.35
ZJ-21	E1	Y3	2	0	2	2	0	2	0	2	0	2	0	0	0	2	2	2	0	0	2	2	2	0	2	0	5.899	1.915	3.09	10.95	3.49	7	53.5	23.3
ZJ-69	E1	Y3	2	0	2	2	0	1	1	1	0	1	0	0	0	1	2	0	0	NA	2	0	2	0	1	0	6.787	2.086	3.262	26.47	7.21	4.7	91.5	22.45
ZJ-79	E1	Y3	2	0	2	1	0	2	0	2	0	1	0	0	0	1	2	2	0	0	NA	1	2	0	1	0	6.193	2.102	2.953	18.94	5.8	6.8	59	20.95
ZJ-81	E1	Y3	2	0	1	1	0	1	1	1	2	1	0	0	0	1	2	0	0	0	NA	1	1	0	1	0	5.844	2.366	2.472	65.79	19.69	5.9	85	21.05
ZJ-84	E1	Y3	2	0	2	2	0	2	0	2	0	0	0	0	0	0	2	2	0	2	2	2	2	1	2	0	6.499	1.943	3.35	16.86	5.09	5.55	93	16.35
ZJ-92	E1	Y3	2	0	2	2	0	0	2	0	0	0	0	0	0	0	2	2	1	0	0	NA	1	0	2	0	6.166	1.853	3.337	6.23	1.96	6.35	85	15.9
ZJ-269	E1	Y3	2	0	0	2	0	1	1	1	0	1	0	0	0	0	2	1	0	0	NA	0	2	0	1	0	5.838	2.178	2.688	52.13	23.45	5.5	65.5	19.4
ZJ-272	E1	Y3	2	0	1	2	0	0	2	0	1	1	0	0	0	1	2	0	0	0	2	2	2	0	1	0	5.346	2.279	2.349	62.03	23.8	4.6	42	20.65
ZJ-535	E1	Y3	NA	NA	NA	NA	NA	NA	NA	NA	NA	NA	NA	NA	NA	NA	NA	NA	NA	NA	NA	NA	NA	NA	NA	NA	NA	NA	NA	NA	NA	NA	NA	NA
ZJ-574	E1	Y3	2	0	2	2	0	1	1	1	1	0	0	0	0	0	2	1	0	2	2	2	2	1	1	0	6.177	1.995	3.101	7.79	2.43	6.375	85	19.76
ZJ-926	E1	Y3	2	0	2	2	0	1	1	1	0	0	0	0	0	0	2	2	0	0	2	2	2	0	2	0	6.397	1.985	3.227	10.79	3.08	7	70	19.84
ZJ-948	E1	Y3	2	0	2	2	0	0	2	0	0	0	0	0	0	0	2	2	0	2	2	2	1	0	1	0	6.217	2.011	3.097	14.58	4.19	6.58333	80	18.225
ZJ-1040	E1	Y3	1	0	2	2	0	1	1	1	0	0	0	0	0	0	2	0	0	0	2	2	2	0	1	0	6.398	2.001	3.207	9.98	2.87	5.75	85	18.165
ZJ-1201	E1	Y3	2	0	1	1	0	0	2	0	1	1	0	0	0	1	2	1	1	0	1	1	1	0	1	0	5.904	2.365	2.498	71.43	18.92	5.45833	77	24.975
ZJ-1246	E1	Y3	2	0	1	1	0	0	2	0	1	1	0	0	0	1	2	1	1	0	2	1	1	0	1	0	5.903	2.338	2.528	71.48	18.74	5.625	72.5	25.81
ZJ-1379	E1	Y3	2	0	1	2	0	1	1	1	0	0	0	0	0	0	2	0	0	2	2	2	2	0	1	0	5.757	2.017	2.859	12.5	3.42	4.75	77	17.28
ZJ-1446	E1	Y3	2	0	2	2	0	2	0	2	0	0	0	0	0	0	2	2	0	0	2	2	2	0	1	0	6.306	1.879	3.362	16.88	4.47	6.375	74	16.855
ZJ-1466	E1	Y3	2	0	2	2	0	2	0	2	0	0	0	0	0	0	2	2	0	0	2	2	2	2	2	0	6.18	1.801	3.439	10.42	2.62	6.58333	80	19.38
ZJ-1467	E1	Y3	0	0	2	2	0	2	0	2	0	0	0	0	0	0	2	1	0	NA	2	2	1	0	0	0	5.936	2.006	2.971	20.83	7.35	5.45833	85	13.98
ZJ-1693	E1	Y3	1	0	2	2	0	1	1	1	0	0	0	0	0	0	2	0	0	2	2	2	1	0	1	0	NA	NA	NA	NA	NA	NA	NA	NA
Z1321	E1	Y3	2	0	1	2	0	1	1	0	1	1	0	0	0	1	2	1	0	NA	2	NA	2	1	2	0	6.226	2.235	2.789	36.33	10.6	6.20833	68.5	21.635
Z1362	E1	Y3	2	0	2	2	0	1	1	1	0	0	0	0	0	0	2	1	0	NA	NA	1	2	1	1	0	6.6	2.15	3.074	21.79	6.31	4.58333	86	15.96
ZJ-2	E1	Y3	2	0	2	2	0	1	1	1	0	0	0	0	0	0	2	2	0	NA	2	1	2	0	1	0	5.883	1.714	3.44	12.46	3.58	6.8	85	15.75
ZJ-4	E1	Y3	2	0	2	2	0	0	2	0	0	0	0	0	0	0	2	2	0	2	2	2	2	0	2	0	5.844	1.884	3.108	7.06	1.69	7	85	16.85
ZJ-5	E1	Y3	2	0	2	2	0	2	0	2	0	0	0	0	0	0	2	2	0	2	2	2	2	2	2	0	5.675	1.826	3.115	5.31	1.46	7	82	17.25
ZJ-6	E1	Y3	2	0	2	2	0	2	0	2	0	0	0	0	0	0	2	2	0	NA	2	2	2	2	2	0	6.028	1.974	3.071	5.7	1.35	6.9	85	16.85
ZJ-9	E1	Y3	2	0	2	2	0	2	0	2	0	0	0	0	0	0	2	2	0	2	2	2	2	1	2	0	6.077	1.978	3.078	8.33	2.11	6.3	89	15.4
ZJ-10	E1	Y3	2	0	2	2	0	1	0	1	0	0	0	0	0	0	2	2	0	0	2	2	2	0	0	0	6.441	1.94	3.327	8.25	2.35	7	78	16.35
ZJ-23	E1	Y3	2	0	2	1	0	1	1	1	0	0	0	0	0	0	2	0	0	2	2	2	2	0	1	0	5.969	1.875	3.2	15.94	4.05	4	80	14.75
ZJ-51	E1	Y3	2	0	2	2	0	0	2	0	1	0	0	0	0	0	2	2	0	0	2	2	2	1	1	0	6.143	1.987	3.099	13	3.58	4	87	18.1
ZJ-54	E1	Y3	NA	NA	NA	NA	NA	NA	NA	NA	NA	NA	NA	NA	NA	NA	NA	NA	NA	NA	NA	NA	NA	NA	NA	NA	6.204	1.988	3.127	13.36	3.96	5	90	17.25
ZJ-58	E1	Y3	2	0	2	2	0	1	1	1	0	0	0	0	0	0	2	1	0	0	2	1	2	0	1	0	6.143	1.894	3.251	21.5	6.16	5.05	82	15.55
ZJ-113	E1	Y3	2	0	2	2	0	0	2	0	0	1	0	0	0	1	2	1	0	2	1	1	2	1	1	0	6.441	2.041	3.159	16.96	4.22	5	64	22.3
ZJ-392	E1	Y3	2	0	2	2	0	1	1	1	0	0	0	0	0	0	2	1	0	0	2	2	2	1	1	0	6.031	1.907	3.17	12.58	3.13	4.95	84	15.5
ZJ-441	E1	Y3	2	0	2	2	0	2	0	2	0	1	0	0	0	1	2	2	0	NA	2	2	2	1	1	0	6.029	1.99	3.036	9.04	2.45	6.8	51	23.4
ZJ-498	E1	Y3	2	1	2	1	0	1	1	1	1	1	0	0	0	1	2	1	0	0	2	1	1	1	1	0	6.546	2.178	3.013	15.27	3.29	6.5	90	16.75
ZJ-539	E1	Y3	2	0	2	1	0	1	1	0	0	1	0	0	0	1	2	1	0	NA	2	1	2	1	1	0	6.232	1.997	3.126	14.22	4.02	4.83333	90	19.025
ZJ-542	E1	Y3	NA	NA	NA	NA	NA	NA	NA	NA	NA	NA	NA	NA	NA	NA	NA	NA	NA	NA	NA	NA	NA	NA	NA	NA	6.403	1.969	3.258	10.8	3.41	5.45833	93	18.635
ZJ-842	E1	Y3	1	0	2	2	0	1	1	1	0	0	0	0	0	0	2	1	0	2	2	2	1	0	2	0	6.044	1.851	3.272	18.14	5.54	5.41667	89	17.235
ZJ-952	E1	Y3	1	0	2	2	0	1	1	1	0	0	0	0	0	0	2	2	0	0	2	2	2	0	2	0	6.413	1.983	3.24	11.64	2.98	6.83333	81	17.405
ZJ-979	E1	Y3	2	0	2	2	0	0	2	0	1	0	0	0	0	0	2	1	0	0	2	2	2	2	1	0	6.49	2.09	3.111	15.4	4.68	5.16667	87.5	17.62
ZJ-1060	E1	Y3	NA	NA	NA	NA	NA	NA	NA	NA	NA	NA	NA	NA	NA	NA	NA	NA	NA	NA	NA	NA	NA	NA	NA	NA	NA	NA	NA	NA	NA	NA	NA	NA
ZJ-1141	E1	Y3	2	0	2	2	0	0	2	0	1	0	0	0	0	0	2	2	0	NA	2	2	2	1	1	0	6.311	1.998	3.164	10.9	3.33	6.5	78	17.96
ZJ-1150	E1	Y3	2	0	2	2	0	0	2	0	0	1	0	0	0	1	2	1	0	0	1	1	2	1	1	0	6.458	2.029	3.185	16.11	5.41	6.33333	48.5	23.86
ZJ-1301	E1	Y3	2	0	2	2	0	2	0	2	1	0	0	0	0	0	2	2	1	2	1	1	1	0	1	0	6.594	1.634	4.051	3.5	1.28	7	65	16.21
ZJ-1354	E1	Y3	2	0	2	2	0	1	1	1	0	0	0	0	0	0	2	1	0	2	2	2	2	1	0	0	5.844	1.889	3.104	15.31	4.4	4.66667	85	14.485
ZJ-1372	E1	Y3	2	0	2	2	0	0	2	0	0	1	0	0	0	1	2	2	0	NA	2	2	2	0	2	0	5.98	1.896	3.159	16.28	5.57	5.91667	70.5	22.275
ZJ-1427	E1	Y3	2	0	2	2	0	2	0	2	0	0	0	0	0	0	2	2	0	2	2	2	2	0	2	0	5.745	1.893	3.042	9.66	2.71	6.83333	70	16.12
ZJ-1434	E1	Y3	2	0	2	2	0	2	0	2	1	0	0	0	0	0	2	2	1	0	1	1	1	0	1	0	6.226	1.659	3.765	3.73	1.25	7	87	18.02
ZJ-1444	E1	Y3	2	0	2	2	0	1	1	1	0	0	0	0	0	0	2	2	0	2	2	2	1	0	1	0	5.945	1.842	3.235	7.56	2.09	7	89	17.895
ZJ-1448	E1	Y3	1	0	2	1	0	2	0	2	0	1	0	0	0	1	2	1	0	2	2	1	2	0	1	0	6.568	2.053	3.205	18.41	5.52	6.04167	79	25.37
ZJ-1459	E1	Y3	2	0	2	2	0	1	1	1	0	0	0	0	0	0	2	0	0	0	2	2	2	0	1	0	6.067	1.855	3.278	19.27	4.85	3.5	95	15.895
ZJ-1493	E1	Y3	NA	NA	NA	NA	NA	NA	NA	NA	NA	NA	NA	NA	NA	NA	NA	NA	NA	NA	NA	NA	NA	NA	NA	NA	NA	NA	NA	NA	NA	NA	NA	NA
ZJ-1557	E1	Y3	2	0	1	1	0	1	1	1	1	1	0	0	0	1	2	2	0	0	2	2	2	0	1	0	NA	NA	NA	NA	NA	NA	NA	NA
ZJ-1682	E1	Y3	2	0	2	2	0	1	1	1	1	1	0	0	0	1	2	2	0	0	2	2	2	1	1	0	6.039	2.051	2.949	17.18	5.19	6.33333	72.5	24.065
ZJ-7	E1	Y3	2	0	2	2	0	2	0	2	0	0	0	0	0	0	2	2	2	NA	2	2	0	0	1	0	6.666	1.651	4.05	6.67	2.2	7	85	17.15
ZJ-47	E1	Y3	2	0	2	2	0	2	0	2	0	0	0	0	0	0	2	2	0	2	2	2	2	0	2	0	5.781	2.004	2.891	8.04	1.91	6.8	78	17.15
ZJ-381	E1	Y3	2	0	2	2	0	1	1	1	0	0	0	0	0	0	2	1	1	0	2	2	1	0	2	0	6.323	1.738	3.651	12.58	4.18	4.45	92	14.4
ZJ-384	E1	Y3	2	0	2	2	0	2	0	2	0	0	0	0	0	0	2	0	0	2	2	2	2	0	0	0	6.198	1.951	3.184	14.65	4.2	4.1	95	16.1
ZJ-550	E1	Y3	1	0	1	1	0	1	1	1	0	1	0	0	0	1	2	1	1	2	2	2	1	0	1	0	6.194	1.975	3.143	10.05	2.18	5.25	80	15.72
ZJ-595	E1	Y3	NA	NA	NA	NA	NA	NA	NA	NA	NA	NA	NA	NA	NA	NA	NA	NA	NA	NA	NA	NA	NA	NA	NA	NA	6.187	1.978	3.133	12.73	4.43	4.41667	93	16.23
ZJ-841	E1	Y3	1	0	2	2	0	1	1	1	0	0	0	0	0	0	2	2	1	2	2	2	1	0	0	0	6.668	1.983	3.369	8.29	2.36	7	91	20.82
ZJ-877	E1	Y3	2	0	2	2	0	2	0	2	0	0	0	0	0	0	2	1	1	0	2	1	1	1	1	0	6.268	2.151	2.921	12.38	3.18	5.33333	83.5	18.385
ZJ-889	E1	Y3	2	0	2	2	0	2	0	2	0	0	0	0	0	0	2	1	1	2	2	1	1	1	1	0	6.332	2.172	2.92	9.46	2.72	5.91667	88	17.98
ZJ-913	E1	Y3	2	0	2	2	0	2	0	2	0	0	0	0	0	0	2	1	0	0	2	2	2	0	1	0	6.382	1.91	3.347	11.25	3.02	4.70833	88	16.575
ZJ-938	E1	Y3	1	0	2	2	0	1	1	1	0	0	0	0	0	0	2	0	0	0	2	2	1	0	0	0	6.228	2	3.119	9.35	2.32	5.08333	83	16.895
ZJ-1011	E1	Y3	1	0	2	2	0	1	1	1	0	0	0	0	0	0	2	1	0	NA	2	2	2	0	1	0	6.484	2.012	3.228	5.47	1.28	5	94.5	17.425
ZJ-1067	E1	Y3	2	0	2	2	0	1	1	1	0	1	0	0	0	0	2	0	0	0	2	1	2	0	2	0	5.904	1.893	3.126	17.29	4.49	5.25	92.5	14.46
ZJ-1156	E1	Y3	1	0	2	2	0	0	2	0	0	0	0	0	0	0	2	0	0	2	2	2	2	0	1	0	6.222	1.96	3.179	16.91	4.67	4.16667	87.5	15.685
ZJ-1323	E1	Y3	2	0	2	2	0	1	0	2	0	0	0	0	0	0	2	1	0	0	2	1	2	0	0	0	6.252	1.923	3.26	24.14	7.87	4.91667	88	12.975
ZJ-1656	E1	Y3	0	0	2	2	0	1	1	1	0	0	0	0	0	0	2	2	1	2	2	2	0	0	0	0	NA	NA	NA	NA	NA	NA	NA	NA
ZJ-1704	E1	Y3	1	0	2	2	0	0	2	0	0	0	0	0	0	0	2	0	0	0	2	2	2	0	1	0	6.195	1.975	3.141	15.61	4.54	4	95	17.08
ZJ-24	E1	Y3	2	0	2	1	0	1	1	1	0	0	0	0	0	0	2	0	0	NA	2	2	2	0	1	0	5.928	1.86	3.195	18.09	6.43	4	75.5	15
ZJ-35	E1	Y3	2	0	2	2	0	0	2	0	0	0	0	0	0	0	2	2	1	NA	1	1	1	0	2	0	6.579	1.886	3.495	8.43	2.5	6.3	89	16.05
ZJ-70	E1	Y3	2	0	2	2	0	0	2	0	0	0	0	0	0	0	2	2	1	0	0	1	2	0	2	0	6.585	1.894	3.485	13.65	3.16	6.2	90	14.4
ZJ-458	E1	Y3	1	0	2	1	0	0	2	0	0	0	0	0	0	0	2	0	0	0	2	2	2	0	1	0	6.445	2.034	3.173	12.12	3.43	4.35	89	15.5
ZJ-474	E1	Y3	2	0	2	1	0	1	1	1	0	0	0	0	0	0	2	2	0	2	2	2	2	0	1	0	6.491	1.997	3.256	18.95	4.21	6.8	77	17.05
ZJ-493	E1	Y3	2	0	2	2	0	2	0	2	0	0	0	0	0	0	2	2	0	0	2	2	2	0	0	0	5.821	1.893	3.087	4.87	1.6	6.8	76	17.95
ZJ-531	E1	Y3	NA	NA	NA	NA	NA	NA	NA	NA	NA	NA	NA	NA	NA	NA	NA	NA	NA	NA	NA	NA	NA	NA	NA	NA	NA	NA	NA	NA	NA	NA	NA	NA
ZJ-771	E1	Y3	2	0	2	2	0	2	0	2	0	0	0	0	0	0	2	2	2	0	1	2	0	0	1	0	7.068	1.704	4.168	7.72	2.14	6.75	90.5	18.905
ZJ-783	E1	Y3	2	0	2	2	0	2	0	2	0	0	0	0	0	0	2	1	0	2	1	1	2	0	2	0	6.016	2.017	2.99	11.03	3.36	4.66667	80	17.095
ZJ-1025	E1	Y3	2	0	2	2	0	2	0	2	0	0	0	0	0	0	2	2	0	2	2	2	2	0	1	0	6.264	2.015	3.112	18.04	4.31	7	88	16.24
ZJ-1296	E1	Y3	1	0	2	2	0	2	0	2	0	0	0	0	0	0	2	1	0	2	2	2	2	0	0	0	5.856	1.988	2.955	11.24	3.56	4.33333	88.5	14.57
ZJ-1668	E1	Y3	2	0	2	2	0	1	1	1	0	0	0	0	0	0	2	1	0	2	2	2	1	0	0	0	6.089	1.964	3.107	14.17	3.85	5.5	85	18.96
ZJ-1686	E1	Y3	2	0	2	2	0	1	1	1	0	0	0	0	0	0	2	2	0	0	2	2	2	0	1	0	6.117	1.868	3.28	8.85	2.55	6.5	79	23.15
ZJ-3	E1	Y3	2	0	2	2	0	1	1	1	0	0	0	0	0	0	2	2	0	2	2	2	2	0	2	0	6.369	2.033	3.147	10.64	2.54	6.8	84	19
ZJ-25	E1	Y3	2	0	2	2	0	2	0	2	0	0	0	0	0	0	2	2	1	NA	2	2	1	0	2	0	6.577	1.781	3.705	24.67	7.72	6.5	75	15.05
ZJ-27	E1	Y3	2	0	2	2	0	1	1	1	0	0	0	0	0	0	2	1	0	0	2	2	1	0	0	0	6.104	1.992	3.074	27.86	9.37	4.3	84	14.7
ZJ-44	E1	Y3	2	0	2	2	0	2	0	2	0	0	0	0	0	0	2	1	0	NA	2	2	2	0	1	0	6.155	1.846	3.341	10.74	3.07	4.25	87	15.35
ZJ-61	E1	Y3	2	0	2	2	0	1	1	1	0	0	0	0	0	0	2	2	0	2	2	2	2	0	1	0	6.238	1.966	3.182	8.59	2.57	6.65	75	16.75
ZJ-481	E1	Y3	2	0	2	1	0	1	1	1	0	0	0	0	0	0	2	1	0	2	2	1	2	1	1	0	6.543	1.925	3.406	16.56	5.28	5.25	87	16.6
Z1097	E2	Y1	2	0	0	2	0	0	2	0	2	1	0	0	0	1	2	0	1	0	2	2	1	0	1	0	5.282	2.536	2.087	78.33	17.95	6	78	24.065
Z240	E2	Y1	NA	NA	NA	NA	NA	NA	NA	NA	NA	NA	NA	NA	NA	NA	NA	NA	NA	NA	NA	NA	NA	NA	NA	NA	NA	NA	NA	NA	NA	NA	NA	NA
Z72	E2	Y1	2	0	0	2	0	0	2	0	1	1	0	0	0	1	2	0	2	NA	2	2	0	0	1	0	5.082	2.269	2.245	93.53	30.62	6.8	40	21.2
Z1207	E2	Y1	2	0	0	2	0	0	2	0	1	1	0	0	0	1	2	0	2	NA	2	2	0	0	1	0	5.195	2.388	2.179	62.65	13.39	6.75	38.5	23.225
Z49	E2	Y1	1	0	1	2	0	1	1	1	0	2	0	0	0	1	2	1	0	2	2	2	1	0	1	0	5.769	1.88	3.084	8	3.01	6.15	79	23.75
Z725	E2	Y1	2	0	2	1	0	1	1	1	0	1	0	0	0	1	2	1	0	0	1	1	2	0	1	0	6.22	1.975	3.154	40.54	13.77	5.35	35	22.55
Z752	E2	Y1	2	0	1	2	0	1	1	1	0	2	0	0	0	2	2	0	0	2	2	1	2	0	2	0	5.752	2.254	2.558	23.62	6.5	5.65	35	26.7
Z44	E2	Y1	2	0	1	2	0	0	2	0	0	1	0	0	0	1	2	1	0	0	2	2	2	0	1	0	5.746	1.984	2.911	14.93	4.22	5.9	41	22.1
Z48	E2	Y1	1	0	1	1	0	1	1	1	0	2	0	0	0	1	2	0	0	2	2	2	1	0	1	0	5.49	2.093	2.629	24.3	6.34	5.3	80	25.8
Z122	E2	Y1	2	0	0	2	0	1	1	1	0	2	0	0	0	2	2	0	1	0	2	1	1	1	2	0	6.377	2.396	2.664	66.88	16.18	7	70	22.9
Z171	E2	Y1	2	0	2	1	0	2	0	2	1	0	0	0	0	0	2	0	1	0	2	1	1	0	1	0	6.736	2.105	3.209	15.68	3.91	5.6	85	26.3
Z1111	E2	Y1	2	0	0	2	0	0	2	0	2	2	0	0	0	2	2	1	0	NA	2	2	2	0	2	0	5.57	2.543	2.196	97.61	34.44	5.91667	44	23.99
Z1160	E2	Y1	2	0	1	2	0	1	1	1	0	1	0	0	0	1	2	0	1	2	2	2	1	1	1	0	5.501	2.164	2.546	26.33	5.1	7	36.5	21.14
Z1161	E2	Y1	NA	NA	NA	NA	NA	NA	NA	NA	NA	NA	NA	NA	NA	0	NA	NA	NA	NA	NA	NA	NA	NA	NA	NA	6.52	2.034	3.21	23.44	6.61	4.70833	44	19.455
Z1177	E2	Y1	2	0	2	2	0	1	1	1	0	1	0	0	0	1	2	0	0	0	1	1	2	1	1	0	6.369	1.965	3.249	21.14	5.9	4.70833	58	22.98
Z1198	E2	Y1	2	0	1	2	0	1	1	1	0	2	0	0	0	2	2	0	1	NA	NA	1	1	0	2	0	5.429	2.334	2.33	38.89	8.1	7	40	25.56
Z1232	E2	Y1	2	0	1	2	0	1	0	1	1	1	0	0	0	2	2	1	0	0	2	0	2	0	1	0	5.703	2.307	2.474	50.48	15.23	5.45833	46.5	22.865
Z35	E2	Y1	2	0	1	1	0	1	1	1	0	1	0	0	0	1	2	1	0	0	2	2	2	1	1	0	5.8	2.082	2.79	21.98	5.43	5.7	40	24.45
Z43	E2	Y1	NA	NA	NA	NA	NA	NA	NA	NA	NA	NA	NA	NA	NA	NA	NA	NA	NA	NA	NA	NA	NA	NA	NA	NA	5.671	2.156	2.634	20.22	5.78	5.75	60	22.7
Z50	E2	Y1	2	0	2	2	0	2	0	2	0	1	0	0	0	1	2	1	1	0	2	1	1	0	2	0	6.678	1.976	3.389	9.01	2	6.2	75	23.3
Z112	E2	Y1	2	0	1	2	0	1	1	1	0	1	0	0	0	1	2	1	0	0	2	2	2	0	1	0	5.719	2.186	2.629	7.89	1.36	7	47.5	21.75
Z118	E2	Y1	2	0	1	2	0	0	2	0	0	1	0	0	0	1	2	1	0	NA	2	1	2	0	1	0	NA	NA	NA	NA	NA	NA	NA	NA
Z205	E2	Y1	2	0	1	1	0	0	2	0	1	1	0	0	0	1	2	0	0	2	2	1	2	1	1	0	6.934	2.159	3.216	41.55	10.18	5.55	85	26.65
Z221	E2	Y1	2	0	1	1	0	0	2	0	0	1	0	0	0	1	2	1	0	0	2	2	2	1	1	0	5.98	2.367	2.533	48.54	12.25	6.15	48	22.95
Z445	E2	Y1	NA	NA	NA	NA	NA	NA	NA	NA	NA	NA	NA	NA	NA	NA	NA	NA	NA	NA	NA	NA	NA	NA	NA	NA	NA	NA	NA	NA	NA	NA	NA	NA
Z495	E2	Y1	NA	NA	NA	NA	NA	NA	NA	NA	NA	NA	NA	NA	NA	NA	NA	NA	NA	NA	NA	NA	NA	NA	NA	NA	NA	NA	NA	NA	NA	NA	NA	NA
Z620	E2	Y1	2	0	0	2	0	0	2	0	0	1	0	0	0	1	2	0	1	2	2	1	1	0	1	0	5.719	2.21	2.589	15.65	4.45	6	70	23.5
Z896	E2	Y1	2	0	2	2	0	1	1	1	1	1	0	0	0	1	2	0	0	0	2	2	2	0	1	0	6.173	2.054	3.012	26.14	6.45	4.75	57	22.65
Z963	E2	Y1	2	0	2	2	0	0	2	0	0	1	0	0	0	1	2	0	0	2	2	2	2	0	1	0	6.233	2.07	3.02	23.38	6.93	4.95	36	24.25
Z1098	E2	Y1	2	0	1	2	0	1	1	1	0	1	0	0	0	1	2	0	0	2	2	2	2	0	1	0	5.742	2.173	2.648	49.25	16.85	4.58333	42	23.605
Z1100	E2	Y1	2	0	1	2	0	1	1	1	0	0	0	0	0	0	2	0	1	2	2	2	1	1	0	0	5.839	2.187	2.674	13.5	2.58	6.45833	50	23.215
Z1158	E2	Y1	2	0	0	1	0	0	2	0	0	2	0	0	1	1	2	1	1	0	1	1	1	0	1	0	5.669	2.106	2.696	21.5	4.77	7	45	21.505
Z1164	E2	Y1	2	0	1	2	0	1	1	1	1	1	0	0	0	1	2	1	0	2	2	1	2	0	1	0	5.749	2.237	2.573	54.82	15.99	5.16667	39	19.705
Z1179	E2	Y1	2	0	1	2	0	0	2	0	0	1	0	0	0	1	2	0	0	2	2	2	2	0	1	0	5.83	2.202	2.654	59.35	17.6	5.04167	36.5	23.405
Z1184	E2	Y1	2	0	1	2	0	1	1	1	0	1	0	0	0	1	2	1	0	0	2	1	2	0	1	0	5.973	1.949	3.07	13.11	2.63	7	36	23.64
Z1213	E2	Y1	2	0	1	2	0	0	2	0	0	1	0	0	0	1	2	0	0	0	2	2	2	0	1	0	5.877	2.18	2.699	28.62	8.22	4.66667	41	23.205
Z1215	E2	Y1	2	0	1	1	0	1	1	1	0	1	0	0	0	1	2	1	0	NA	2	2	2	1	1	0	5.484	2.015	2.729	35.19	15.61	5	30	22.685
Z1249	E2	Y1	2	0	1	2	0	1	1	1	0	1	0	0	0	1	2	0	0	0	2	2	2	1	1	0	5.869	2.183	2.695	10.94	2.63	6.25	45	21.26
Z51	E2	Y1	2	0	1	2	0	1	1	1	0	1	0	0	0	1	2	0	0	2	2	1	2	1	1	0	NA	NA	NA	NA	NA	NA	NA	NA
Z52	E2	Y1	2	0	1	2	0	1	1	1	1	1	0	0	0	1	2	0	0	2	2	2	2	1	1	0	5.965	2.266	2.639	16.48	4.39	6.1	53.5	23.5
Z109	E2	Y1	2	0	1	1	0	0	2	0	1	1	0	0	0	1	2	2	1	NA	2	2	1	0	1	0	5.931	2.44	2.434	56.92	14.98	5.8	57.5	18.3
Z213	E2	Y1	2	0	1	2	0	0	2	0	1	2	0	0	0	1	2	NA	0	NA	2	2	2	1	1	0	5.941	2.316	2.569	40.35	9.14	5.6	73.5	22.9
Z234	E2	Y1	2	0	1	2	0	1	1	1	1	1	0	0	0	1	2	1	0	0	2	2	2	1	1	0	5.866	2.27	2.59	38.71	11.03	5.85	43.5	26
Z1118	E2	Y1	2	0	1	1	0	1	1	1	0	1	0	0	0	1	2	0	0	NA	2	2	2	0	1	0	5.704	2.12	2.694	39.06	13.18	4.41667	40	23.3
Z1212	E2	Y1	2	1	1	2	0	1	1	1	1	1	0	0	0	1	2	1	0	0	2	1	2	0	1	0	5.545	2.023	2.745	22.22	7.34	5.79167	51	24.605
Z130	E2	Y1	2	0	1	2	0	1	1	1	0	1	0	0	0	1	2	0	0	2	2	2	2	1	1	0	5.416	2.185	2.482	17.8	3.79	4.55	51.5	24.45
Z175	E2	Y1	2	0	1	1	0	0	2	0	1	1	0	0	0	1	2	2	1	0	2	2	1	0	1	0	5.943	2.402	2.48	60.58	15.21	6.65	53.5	22.75
Z214	E2	Y1	2	0	1	2	0	1	1	2	NA	1	0	0	0	1	2	1	0	NA	2	NA	2	0	1	0	5.876	2.122	2.773	32.02	9.37	6.05	66	23.85
Z235	E2	Y1	2	1	2	2	0	1	1	1	0	2	0	0	0	2	2	0	0	NA	2	1	2	1	2	0	6.866	2.118	3.249	35.11	8.28	5.7	67.5	23.65
Z1115	E2	Y1	2	0	1	2	0	1	1	1	0	2	0	0	0	2	2	1	1	0	2	2	1	0	2	0	5.685	2.238	2.543	21.43	4.21	7	46	23.665
Z1119	E2	Y1	1	0	1	2	0	2	0	2	0	2	0	0	0	1	2	1	0	NA	2	2	1	0	1	0	5.736	1.85	3.108	20.29	6.89	5.875	55	24.31
Z1155	E2	Y1	2	0	2	2	0	0	2	0	0	1	0	0	0	1	2	0	0	2	1	1	2	0	1	0	6.253	1.997	3.141	17.69	4.73	5.45833	40	19.3
Z1168	E2	Y1	2	0	1	2	0	0	2	0	0	2	0	0	0	2	2	1	1	0	2	2	1	0	2	0	5.537	2.182	2.541	19.69	3.59	7	54.5	20.765
Z1197	E2	Y1	2	0	1	2	0	1	1	1	0	0	0	0	0	0	2	0	0	0	2	1	2	0	0	0	NA	NA	NA	NA	NA	NA	NA	NA
Z1199	E2	Y1	2	0	1	2	0	1	1	0	0	0	0	0	0	0	2	1	0	2	2	2	2	0	0	0	5.84	2.049	2.856	10.83	2.33	7	63.5	22.025
ZJ-1719	E2	Y1	2	0	1	2	0	0	2	0	1	1	0	0	0	1	2	0	1	2	2	2	1	0	0	0	5.7	2.06	2.773	23.19	5.14	7	82.5	25.905
ZJ-1721	E2	Y1	2	0	1	2	0	1	1	1	0	1	0	0	0	1	2	0	0	2	2	2	2	1	1	0	5.95	2.152	2.767	25.17	4.31	6.70833	66	23.385
Z10	E2	Y2	2	0	2	2	0	0	2	0	0	1	0	0	0	1	2	0	0	0	2	2	2	1	1	0	6.383	2.111	3.026	45.21	12.67	4.45	80	22.8
Z33	E2	Y2	2	0	2	1	0	1	0	1	0	2	0	0	0	1	2	1	0	NA	2	1	2	0	2	0	6.216	1.981	3.144	18.35	5.7	5.4	80	25.95
Z56	E2	Y2	2	0	2	1	0	1	0	1	0	2	0	0	0	1	2	0	0	0	2	0	2	0	2	0	6.725	2.104	3.208	13.81	4.4	6.25	85.5	23.3
Z59	E2	Y2	2	0	1	2	0	1	1	1	0	1	0	0	0	1	2	0	0	NA	2	1	2	1	1	0	5.855	2.02	2.914	39.38	8.6	6.8	48	23
Z60	E2	Y2	2	0	2	2	0	1	1	1	0	1	0	0	0	1	2	0	0	2	2	2	2	1	1	0	6.548	2.05	3.201	12.38	3.36	6.25	52	22.55
Z63	E2	Y2	2	0	2	1	0	1	1	1	0	1	0	0	0	1	2	0	0	NA	2	1	2	1	1	0	6.634	2.18	3.052	28.33	7.54	5.95	60	22.55
Z73	E2	Y2	2	0	1	2	0	1	1	1	0	1	0	0	0	1	2	0	0	2	2	1	2	0	1	0	NA	NA	NA	NA	NA	NA	NA	NA
Z176	E2	Y2	2	0	1	1	0	0	2	0	1	1	0	0	0	1	2	2	1	0	2	2	1	0	1	0	6.008	2.438	2.476	34.65	9.56	6.55	57	22.7
Z177	E2	Y2	2	0	1	1	0	0	2	0	0	1	0	0	0	1	2	1	1	2	2	2	1	0	1	0	6.413	2.312	2.788	29.87	6.98	5.85	84	23.15
Z236	E2	Y2	2	0	1	1	0	1	1	2	1	1	0	0	0	1	2	1	0	0	2	1	2	0	1	0	6.493	2.306	2.832	62.04	15.44	5.9	48	24.65
Z242	E2	Y2	2	0	1	2	0	1	1	1	2	2	0	0	0	1	2	1	0	2	2	1	2	0	2	0	5.985	2.439	2.462	59.04	16.04	6.45	88.5	25.25
Z346	E2	Y2	2	0	2	1	0	1	1	1	0	1	0	0	0	1	2	0	0	NA	2	1	2	0	1	0	7.1	2.158	3.315	30	8.14	5.55	91.5	22.55
Z471	E2	Y2	2	0	2	2	0	0	2	0	0	1	0	0	0	1	2	0	0	NA	2	2	2	0	1	0	6.264	2.028	3.098	53.25	25.38	6.1	36	21.2
Z726	E2	Y2	2	0	2	1	0	1	1	1	0	1	0	0	0	1	2	0	0	0	2	1	2	0	1	0	6.867	2.073	3.318	39.22	10.36	4.85	49	22.15
Z749	E2	Y2	2	0	1	2	0	1	1	1	0	1	0	0	0	1	2	1	0	NA	2	2	2	0	1	0	5.951	2.258	2.645	7.71	0.99	6.8	54	19.25
Z753	E2	Y2	2	0	1	1	0	1	1	1	1	1	0	0	0	1	2	1	0	NA	2	1	2	0	1	0	6.284	2.335	2.694	62.73	17.56	5.7	35	21.85
Z754	E2	Y2	2	0	0	2	0	0	2	0	1	1	0	0	0	1	2	1	1	0	2	2	1	0	1	0	5.807	2.311	2.517	73.09	18.67	5.3	40	20.85
Z885	E2	Y2	2	0	2	1	0	1	1	1	0	1	0	0	0	1	2	0	0	0	2	1	2	0	1	0	7.038	2.078	3.394	31.09	6.68	5.7	68	23.4
Z1101	E2	Y2	2	0	1	2	0	1	1	1	0	1	0	0	0	1	2	0	1	0	2	2	1	0	1	0	5.479	2.148	2.556	17.72	4.22	7	40	24.145
Z1109	E2	Y2	2	0	2	2	0	1	1	1	0	1	0	0	0	1	2	0	0	2	2	1	2	1	1	0	6.266	2.025	3.1	34.78	10.41	5.08333	49	23.655
Z1154	E2	Y2	2	0	0	1	0	0	1	0	0	1	0	0	0	1	2	1	0	2	2	2	1	0	2	0	5.502	2.543	2.168	58.82	16.12	4.66667	39	19.595
Z1248	E2	Y2	NA	NA	NA	NA	NA	NA	NA	NA	NA	NA	NA	NA	NA	NA	NA	NA	NA	NA	NA	NA	NA	NA	NA	NA	6.188	2.007	3.087	20.29	6.36	4.70833	40	23.455
ZJ-147	E2	Y2	2	0	2	2	0	1	1	1	0	1	0	0	0	1	2	0	0	2	2	2	2	1	1	0	6.251	2.005	3.122	16.73	4.9	4.55	76	19.7
ZJ-1556	E2	Y2	2	0	0	1	0	0	1	0	1	1	0	0	0	1	2	1	0	2	2	2	1	0	1	0	5.532	2.55	2.173	50.38	12.43	6.16667	48	25.97
Z37	E2	Y2	1	0	2	2	0	2	0	2	0	2	0	0	0	1	2	1	0	0	2	2	1	0	1	0	6.292	1.867	3.381	16.21	4.61	6.15	85	25.2
Z74	E2	Y2	2	0	1	2	0	1	1	1	0	2	0	0	0	2	2	1	0	2	2	2	2	0	2	0	5.453	2.167	2.521	44.69	12.52	7	30	24.35
Z104	E2	Y2	2	0	1	2	0	1	1	1	0	1	0	0	0	1	2	0	0	2	2	1	2	0	1	0	5.736	2.15	2.673	28.33	6.78	7	50	19.55
Z113	E2	Y2	2	0	1	2	0	1	1	1	0	2	0	0	0	2	2	1	1	NA	2	1	1	0	2	0	NA	NA	NA	NA	NA	NA	NA	NA
Z117	E2	Y2	2	0	1	2	0	1	1	1	0	1	0	0	0	1	2	0	1	NA	2	1	1	1	1	0	5.828	2.302	2.537	51.1	13.98	7	70	21.65
Z120	E2	Y2	NA	0	0	2	0	1	1	2	0	1	0	0	0	0	2	0	0	NA	2	NA	2	0	0	0	5.352	2.211	2.426	26.41	5.36	7	48.5	22.75
Z184	E2	Y2	NA	NA	NA	NA	NA	NA	NA	NA	NA	NA	NA	NA	NA	NA	NA	NA	NA	NA	NA	NA	NA	NA	NA	NA	5.966	2.332	2.56	66	17.94	5	57.5	24.25
Z206	E2	Y2	2	0	2	1	0	1	1	1	0	1	0	0	0	1	2	0	0	0	2	0	2	0	1	0	5.941	2.34	2.548	46.6	11.73	5.55	77	24.65
Z342	E2	Y2	2	0	1	1	0	1	1	1	1	1	0	0	0	1	2	0	0	NA	2	1	2	0	1	0	6.312	2.359	2.69	41.23	9.77	5.75	82.5	22.45
Z366	E2	Y2	2	0	2	1	0	1	1	1	0	1	0	0	0	1	2	0	0	NA	2	1	2	1	1	0	6.414	2.129	3.018	37.2	10	5.55	84.5	22.65
Z757	E2	Y2	2	0	1	2	0	1	1	1	0	2	0	0	0	2	2	0	1	0	2	1	1	0	2	0	5.455	2.38	2.294	39.44	8.34	7	40	23.7
Z1116	E2	Y2	2	1	2	2	0	2	0	1	2	0	0	0	0	1	2	NA	0	2	2	1	1	0	0	0	6.515	2.037	3.205	25	6.46	5.08333	89	16.545
Z1185	E2	Y2	2	0	0	2	0	0	2	0	0	1	0	0	0	1	2	1	0	0	2	0	2	0	1	0	5.774	2.026	2.854	24.13	4.72	7	41	24.465
Z1195	E2	Y2	2	0	1	1	0	0	2	0	0	1	0	0	0	1	2	0	1	NA	2	2	1	0	1	0	5.67	2.226	2.552	28.35	5.3	6.75	36.5	23.725
Z1202	E2	Y2	2	0	2	2	0	0	2	0	0	2	0	0	0	2	2	0	0	0	2	2	2	0	2	0	6.287	2.127	2.966	33.33	11.48	4.875	50	22.915
Z2	E2	Y2	2	0	1	2	0	1	1	0	0	2	0	0	0	2	2	1	1	0	2	2	1	0	2	0	5.575	2.234	2.498	38.06	7.48	7	36	23.7
Z7	E2	Y2	2	0	1	2	0	1	1	1	0	1	0	0	0	1	2	1	1	2	2	1	1	1	1	0	5.559	2.419	2.3	29.41	6.37	6.85	62.5	23.95
Z25	E2	Y2	2	0	1	2	0	1	1	1	0	1	0	0	0	1	2	1	0	2	2	2	2	0	2	0	5.751	2.39	2.421	56.68	16.23	5.7	65	25.95
Z41	E2	Y2	1	0	2	2	0	2	0	2	0	2	0	0	0	1	2	1	0	0	2	2	1	1	1	0	6.329	2.011	3.161	19.61	4.52	6.45	80	24.75
Z64	E2	Y2	2	0	2	2	0	1	1	1	0	1	0	0	0	1	2	0	0	2	2	2	2	1	1	0	6.654	2.068	3.224	19.23	5.63	5.25	57.5	21.7
Z67	E2	Y2	2	0	2	1	0	1	1	1	0	1	0	0	0	1	2	0	0	2	2	1	2	0	1	0	7.215	2.16	3.347	12.88	2.91	5.35	50	22.1
Z68	E2	Y2	NA	NA	NA	NA	NA	NA	NA	NA	NA	NA	NA	NA	NA	NA	NA	NA	NA	NA	NA	NA	NA	NA	NA	NA	5.643	2.162	2.616	40.8	10.36	6.9	34	23.1
Z69	E2	Y2	2	0	1	2	0	0	NA	0	1	1	0	0	0	1	2	0	1	NA	2	2	1	0	1	0	NA	NA	NA	NA	NA	NA	NA	NA
Z83	E2	Y2	2	0	1	2	0	1	1	1	0	2	0	0	0	2	2	1	0	NA	2	2	2	0	2	0	5.788	2.03	2.856	17.16	6.01	6.6	55.5	21.95
Z106	E2	Y2	2	0	1	2	0	1	1	1	0	0	0	0	0	0	2	0	0	2	2	2	2	1	0	0	5.927	2.139	2.781	18.6	4.19	6.8	52	19.4
Z111	E2	Y2	NA	NA	NA	NA	NA	NA	NA	NA	NA	NA	NA	NA	NA	NA	NA	NA	NA	NA	NA	NA	NA	NA	NA	NA	5.617	2.106	2.674	6.11	1.08	6.7	61	20.65
Z131	E2	Y2	2	0	1	2	0	0	1	2	0	NA	0	0	0	2	2	1	1	0	NA	2	0	0	2	0	5.631	1.993	2.83	33.02	11.97	7	63	27.3
Z148	E2	Y2	2	0	1	1	0	1	1	1	1	1	0	0	0	1	2	2	0	NA	2	1	2	1	2	0	6.616	2.137	3.109	30.63	7.98	4.85	60	24.4
Z163	E2	Y2	2	0	2	1	0	0	2	0	0	1	0	0	0	1	2	0	0	2	2	0	2	1	1	0	6.203	2.372	2.619	35.12	9.66	5.2	87	23.6
Z187	E2	Y2	2	0	1	1	0	0	2	0	1	1	0	0	0	1	2	0	1	2	2	2	1	0	1	0	7.002	2.296	3.055	25.48	7.11	5.65	79	25.25
Z188	E2	Y2	2	0	2	1	0	1	1	1	1	0	0	0	0	0	2	1	1	2	2	2	1	1	1	0	6.783	2.323	2.935	67.11	17.75	5.05	89	17.35
Z190	E2	Y2	2	0	0	2	0	0	2	0	1	1	0	0	0	1	2	1	0	2	2	1	2	1	1	0	6.196	2.374	2.612	40.76	10.75	5.35	46	23.5
Z192	E2	Y2	2	0	2	1	0	1	1	1	1	1	0	0	0	1	2	0	0	0	2	1	2	0	1	0	6.368	2.133	2.99	23.17	5.19	4.95	75	25.15
Z207	E2	Y2	2	0	1	1	0	0	2	0	0	1	0	0	0	1	2	2	0	0	2	2	2	1	1	0	7.061	2.425	2.916	35.87	10.02	6.75	45	23.55
Z216	E2	Y2	2	0	0	2	0	0	2	0	1	1	0	0	0	1	2	1	1	NA	2	NA	1	0	1	0	6.5	1.981	3.298	19.93	5.79	5.65	71	23.3
Z232	E2	Y2	NA	NA	NA	NA	NA	NA	NA	NA	NA	NA	NA	NA	NA	NA	NA	NA	NA	NA	NA	NA	NA	NA	NA	NA	5.985	2.332	2.571	27.48	7.03	6	70	24.15
Z298	E2	Y2	2	0	2	2	0	1	1	1	1	1	0	0	0	1	2	2	0	2	2	2	2	1	1	0	6.966	2.138	3.264	16.06	3.82	5.8	90	17.4
Z500	E2	Y2	2	0	1	1	0	0	2	0	0	2	0	0	0	2	2	0	0	2	2	0	2	1	2	0	7.044	2.102	3.36	20.61	4.51	5.35	80	24.1
Z507	E2	Y2	1	0	2	2	0	1	1	1	0	0	0	0	0	0	2	1	0	NA	2	2	2	1	0	0	6.022	1.961	3.074	13.81	4.35	6.25	46	25.1
Z684	E2	Y2	2	0	2	2	0	0	2	0	0	1	0	0	0	1	2	1	0	2	2	2	2	1	1	0	6.673	2.082	3.21	25.61	8.4	6.3	49	24.1
Z687	E2	Y2	2	0	1	1	0	0	2	0	0	1	0	0	0	1	2	0	0	0	2	1	2	0	1	0	6.045	2.319	2.609	38.03	10.39	4.85	47	23.1
Z751	E2	Y2	2	0	0	2	0	1	1	1	0	2	0	0	0	2	2	0	1	0	2	2	1	1	2	0	5.581	2.221	2.516	40.64	9.43	7	32	25.4
Z761	E2	Y2	NA	NA	NA	NA	NA	NA	NA	NA	NA	NA	NA	NA	NA	NA	NA	NA	NA	NA	NA	NA	NA	NA	NA	NA	NA	NA	NA	NA	NA	NA	NA	NA
Z766	E2	Y2	2	0	2	1	0	1	1	1	0	1	0	0	0	1	2	0	0	2	2	1	2	0	1	0	6.736	2.074	3.256	36.67	10.91	4.55	37	21.65
Z767	E2	Y2	2	0	2	2	0	0	2	0	0	2	0	0	0	2	2	0	0	0	2	2	2	0	2	0	6.3	2.025	3.124	16.23	4	4.3	40	20.85
Z860	E2	Y2	2	0	1	1	0	0	2	0	0	1	0	0	0	1	2	1	1	2	2	2	1	0	1	0	5.851	2.398	2.443	57	15.78	6	50	23.35
Z1107	E2	Y2	2	0	2	2	0	0	2	0	0	1	0	0	0	1	2	1	1	0	2	1	1	0	2	0	6.359	2.235	2.849	20.97	4.42	6.70833	72.5	22.785
Z1110	E2	Y2	2	0	NA	NA	0	NA	NA	NA	NA	0	NA	NA	NA	NA	2	0	0	NA	2	NA	0	NA	NA	0	5.652	2.155	2.629	20.99	3.72	7	69	24.105
Z1112	E2	Y2	2	0	1	2	0	1	1	1	0	1	0	0	0	1	2	0	1	0	2	2	1	0	2	0	5.485	2.232	2.46	26.57	5.25	6.75	51	24.015
Z1117	E2	Y2	2	0	2	2	0	1	1	1	0	1	0	0	0	1	2	0	1	NA	2	2	0	1	1	0	5.732	2.274	2.527	17.29	3.41	6.75	57	21.255
Z1156	E2	Y2	2	0	1	2	0	1	1	1	0	0	0	0	0	0	2	0	1	NA	2	1	1	1	0	0	5.697	2.153	2.651	19.88	4.05	6.625	52	18.03
Z1180	E2	Y2	2	0	1	2	0	0	2	0	0	1	0	0	0	1	2	1	1	2	1	0	1	0	1	0	5.982	1.865	3.218	17.11	3.75	7	32	23.795
Z1192	E2	Y2	2	0	0	2	0	0	2	0	0	2	0	0	0	2	2	0	0	0	2	2	2	0	2	0	6.029	2.215	2.726	13.59	3.81	6.54167	49	20.88
Z1193	E2	Y2	2	0	0	2	0	0	2	0	0	1	0	0	0	1	2	1	1	2	2	2	1	0	1	0	5.611	2.306	2.437	25.64	5.03	6.625	35	23.26
Z9	E2	Y2	2	0	1	2	0	1	1	1	0	1	0	0	0	1	2	1	1	0	2	1	1	1	1	0	5.496	2.232	2.47	24.6	4.97	7	60	23.2
Z13	E2	Y2	2	0	1	2	0	1	1	1	0	1	0	0	0	1	2	1	1	0	2	2	1	0	2	0	NA	NA	NA	NA	NA	NA	NA	NA
Z14	E2	Y2	2	0	1	2	0	1	1	1	0	1	0	0	0	1	2	1	0	2	2	2	2	0	1	0	5.652	2.123	2.666	21.84	4.67	7	39	23.4
Z42	E2	Y2	2	0	1	2	0	1	1	1	0	2	0	0	0	2	2	1	1	2	2	2	1	0	2	0	5.381	2.013	2.689	13.27	3.29	7	36	25.25
Z108	E2	Y2	2	0	1	2	0	1	1	0	0	1	0	0	0	1	2	1	0	NA	2	2	2	0	1	0	NA	NA	NA	NA	NA	NA	NA	NA
Z116	E2	Y2	2	0	0	2	0	1	1	1	0	1	0	0	0	1	2	1	0	0	2	0	NA	0	1	0	5.537	2.148	2.584	14.88	2.82	7	41	22.35
Z128	E2	Y2	2	0	0	2	0	0	2	0	0	2	0	0	0	2	2	0	2	NA	2	2	0	0	2	0	5.478	2.067	2.653	24.18	7.72	6.7	83.5	22.55
Z138	E2	Y2	2	0	1	1	0	1	1	1	1	1	0	0	0	1	2	1	0	2	2	1	2	1	1	0	6.059	2.361	2.57	42.06	9.18	5.55	75	24.95
Z157	E2	Y2	2	0	1	1	0	0	2	0	1	1	0	0	0	1	2	1	0	0	2	1	2	1	1	0	6.762	2.183	3.105	16.47	4.49	5	55	23.4
Z158	E2	Y2	2	0	2	1	0	2	0	2	1	0	0	0	0	0	2	1	0	0	2	1	2	1	1	0	6.751	1.998	3.388	22.81	6.06	5.25	89	17.1
Z160	E2	Y2	2	0	0	2	0	0	2	0	0	1	0	0	0	1	2	0	0	0	2	1	2	1	1	0	6.945	2.028	3.438	23.13	5.87	7	49.5	23.8
Z167	E2	Y2	2	0	0	2	0	1	1	1	0	2	0	0	0	2	2	0	1	0	2	2	1	0	2	0	6.22	2.502	2.49	81.22	18.28	5.4	65	27.1
Z193	E2	Y2	2	0	1	2	0	1	1	1	0	1	0	0	0	1	2	1	0	NA	2	0	2	0	0	0	6.813	2.114	3.226	28.57	8.4	4.65	75.5	24
Z194	E2	Y2	2	0	2	1	0	1	1	1	0	0	0	0	0	0	2	1	0	0	2	1	2	0	0	0	5.996	2.2	2.729	5.19	1.67	5.25	95	17.6
Z196	E2	Y2	2	0	2	2	0	0	NA	NA	0	NA	NA	NA	0	NA	2	0	NA	NA	NA	NA	NA	NA	2	0	NA	NA	NA	NA	NA	NA	NA	NA
Z198	E2	Y2	2	0	1	0	0	0	2	0	1	1	0	0	0	0	2	1	0	0	2	2	0	0	1	0	6.815	2.041	3.347	19.91	5.56	5.8	65	23.55
Z199	E2	Y2	2	0	2	2	0	1	1	1	0	1	0	0	0	1	2	0	0	0	2	0	2	0	1	0	5.937	2.565	2.319	8.75	1.8	5.45	85	25.75
Z239	E2	Y2	2	0	1	1	0	0	2	0	1	1	0	0	0	1	2	2	0	0	2	2	2	1	1	0	5.882	2.437	2.416	68.16	17.22	6.8	56.5	23.55
Z327	E2	Y2	2	0	1	1	0	1	1	1	1	1	0	0	0	1	2	1	0	2	2	1	2	1	1	0	5.996	2.39	2.514	26.94	6.29	6.2	76	22.5
Z338	E2	Y2	2	0	2	1	0	2	0	2	1	1	0	0	0	1	2	1	0	0	2	1	2	1	1	0	6.538	2.215	2.956	21.81	5.55	6.05	64	21.65
Z583	E2	Y2	2	0	1	1	0	0	2	0	1	1	0	0	0	1	2	1	0	2	2	1	2	1	1	0	5.999	2.341	2.564	69.87	21.47	5.65	43	23.65
Z756	E2	Y2	2	0	1	2	0	1	1	1	0	1	0	0	0	1	2	1	1	2	2	2	1	1	1	0	5.654	2.367	2.391	100	80.19	7	35	21.65
Z794	E2	Y2	2	0	2	1	0	2	0	2	1	0	0	0	0	0	2	2	0	0	2	1	2	1	1	0	6.998	2.262	3.11	17.19	4.92	6.8	82	16.1
Z795	E2	Y2	2	0	1	1	0	1	1	1	1	1	0	0	0	1	2	1	0	2	2	1	2	1	1	0	6.149	2.436	2.529	38.96	9.89	6.25	40	23.5
Z1157	E2	Y2	2	0	2	2	0	0	2	0	0	1	0	0	0	1	2	1	1	2	1	1	1	0	1	0	6.489	1.97	3.302	10.86	2.67	7	45	20.35
Z1175	E2	Y2	2	0	1	2	0	1	0	2	0	2	0	0	0	2	2	0	2	2	2	2	0	0	2	0	5.649	1.837	3.082	13.83	4.76	4.33333	43	23.115
Z1206	E2	Y2	2	0	1	1	0	1	1	1	0	0	0	0	0	0	2	1	0	NA	2	2	2	0	0	0	5.9	2.228	2.652	21.29	3.46	6.75	51	20.52
Z1234	E2	Y2	2	0	2	2	0	1	1	1	0	1	0	0	0	1	2	0	1	0	2	2	1	1	1	0	6.608	2.162	3.061	19.17	4.57	6.75	41	25.52
ZJ-1511	E2	Y2	2	0	1	2	0	1	0	2	0	1	0	0	0	1	2	0	1	0	2	2	1	1	1	0	5.927	1.823	3.259	12.7	4.01	4.95833	47.5	24.095
Z16	E2	Y2	NA	NA	NA	NA	NA	NA	NA	NA	NA	NA	NA	NA	NA	NA	NA	NA	NA	NA	NA	NA	NA	NA	NA	NA	NA	NA	NA	NA	NA	NA	NA	NA
Z19	E2	Y2	2	0	1	2	0	1	1	1	0	1	0	0	0	1	2	1	0	2	2	2	2	0	1	0	5.756	2.187	2.634	21.78	4.01	7	76.5	23.5
Z26	E2	Y2	2	0	0	2	0	0	NA	0	1	2	0	0	0	2	2	0	2	2	2	2	0	0	2	0	5.44	2.458	2.217	79.49	19.66	7	43	26
Z27	E2	Y2	2	0	1	1	0	0	2	0	0	1	0	0	0	1	2	1	2	NA	2	2	0	0	1	0	5.579	2.434	2.295	49.26	10.37	7	70	23.4
Z28	E2	Y2	2	0	0	2	0	0	2	0	0	2	0	0	0	2	NA	0	0	NA	NA	2	2	0	2	0	5.808	2.201	2.644	22.04	6.82	5.6	66.5	23.85
Z57	E2	Y2	2	0	2	2	0	1	1	1	0	2	0	0	0	2	2	0	0	2	2	1	2	0	2	0	NA	NA	NA	NA	NA	NA	NA	NA
Z84	E2	Y2	2	0	2	2	0	2	0	2	0	2	0	0	0	1	2	1	0	NA	2	2	2	0	2	0	6.496	1.898	3.429	17.89	5.93	6.5	85	23.4
Z87	E2	Y2	1	0	2	2	0	1	0	1	0	2	0	0	0	1	2	1	0	0	1	1	1	0	1	0	6.283	1.805	3.489	10	3.5	5.55	80	24.15
Z88	E2	Y2	2	0	1	2	0	1	1	1	0	2	0	0	0	1	2	0	0	0	2	1	2	1	2	0	6.612	2.044	3.241	12.93	3.38	3.65	48	23
Z94	E2	Y2	2	0	1	2	0	0	2	0	0	1	0	0	0	1	2	1	1	2	1	0	1	0	1	0	NA	NA	NA	NA	NA	NA	NA	NA
Z97	E2	Y2	1	0	2	2	0	2	0	2	0	2	0	0	0	1	2	1	0	NA	2	2	1	0	1	0	NA	NA	NA	NA	NA	NA	NA	NA
Z98	E2	Y2	2	0	2	2	0	1	1	NA	0	2	0	0	0	2	2	0	0	0	2	2	2	1	2	0	6.644	2.113	3.15	21.85	5.43	5.95	74	23.1
Z99	E2	Y2	NA	NA	NA	NA	NA	NA	NA	NA	NA	NA	NA	NA	NA	NA	NA	NA	NA	NA	NA	NA	NA	NA	NA	NA	NA	NA	NA	NA	NA	NA	NA	NA
Z101	E2	Y2	2	0	2	2	0	1	1	1	0	1	0	0	0	1	2	0	0	2	2	2	2	1	2	0	NA	NA	NA	NA	NA	NA	NA	NA
Z102	E2	Y2	2	0	1	2	0	1	1	1	0	0	0	0	0	0	2	2	0	2	2	2	2	1	2	0	6.449	1.927	3.356	12.23	3.09	5	74.5	21.85
Z103	E2	Y2	2	0	1	2	0	1	1	1	0	0	0	0	0	0	2	1	0	2	2	1	2	0	1	0	6.644	2.263	2.94	10.93	2.63	5.95	90	18.05
Z228	E2	Y2	2	0	1	1	0	0	2	0	0	1	0	0	0	1	2	0	0	2	2	2	2	1	1	0	NA	NA	NA	NA	NA	NA	NA	NA
Z741	E2	Y2	2	0	2	1	0	2	0	2	0	0	0	0	0	0	2	1	1	NA	2	1	1	0	1	0	6.938	2.018	3.45	23.96	6.8	5.8	80	16.75
Z755	E2	Y2	NA	NA	NA	NA	NA	NA	NA	NA	NA	NA	NA	NA	NA	NA	NA	NA	NA	NA	NA	NA	NA	NA	NA	NA	NA	NA	NA	NA	NA	NA	NA	NA
Z759	E2	Y2	2	0	2	2	0	0	2	0	2	2	0	0	0	2	2	0	0	2	2	2	2	0	2	0	6.092	2.236	2.728	43.35	13.08	5.8	45.5	22.3
Z762	E2	Y2	2	0	2	2	0	2	0	2	1	1	0	0	0	1	2	2	0	0	2	1	2	1	2	0	6.464	1.982	3.268	9.66	2.8	7	37	21.6
Z937	E2	Y2	1	0	2	2	0	1	1	1	0	0	0	0	0	0	2	2	0	0	2	2	1	0	0	0	6.316	2.027	3.121	2.57	0.89	6.8	75	17.3
Z1122	E2	Y2	2	0	2	2	0	2	0	2	0	0	0	0	0	0	2	1	0	NA	2	2	2	1	1	0	6.18	1.85	3.349	21.4	6.48	4.5	71.5	14.935
Z1123	E2	Y2	2	0	2	1	0	1	1	1	0	1	0	0	0	1	2	1	0	0	2	2	2	1	1	0	6.378	2.084	3.07	35.03	10.35	6.16667	56.5	20.435
Z1125	E2	Y2	2	0	2	2	0	1	1	1	0	1	0	0	0	1	2	0	1	2	2	2	1	1	1	0	6.131	2.155	2.852	26.46	5.67	6.45833	75	21.51
Z1126	E2	Y2	2	0	2	2	0	0	2	0	1	1	0	0	0	1	2	1	1	NA	2	2	1	0	1	0	5.982	2.128	2.819	49.51	10.58	7	46.5	21.49
Z1127	E2	Y2	2	0	2	2	0	NA	1	2	0	1	0	0	0	1	2	0	1	NA	2	2	0	1	1	0	6.675	2.116	3.16	31.94	5.64	7	65.5	21.765
Z1128	E2	Y2	2	0	1	1	0	1	1	NA	0	0	0	0	0	0	2	0	0	0	NA	0	2	0	0	0	6.137	2.15	2.858	21.89	6.82	3.5	83	14.26
Z1129	E2	Y2	2	0	2	1	0	1	1	1	0	1	0	0	0	NA	2	0	0	NA	2	2	2	0	1	0	6.205	2.054	3.026	29.37	8.23	4.79167	43	20.445
Z408	E2	Y2	NA	NA	NA	NA	NA	NA	NA	NA	NA	NA	NA	NA	NA	NA	NA	NA	NA	NA	NA	NA	NA	NA	NA	NA	7.057	2.069	3.42	15.79	3.49	5.2	63.5	21.9
Z1208	E2	Y2	NA	0	0	2	0	0	1	NA	0	0	0	0	0	1	2	NA	0	NA	NA	NA	NA	NA	0	0	5.458	2.173	2.519	27.7	5.44	7	44	24.28
ZJ-142	E2	Y2	2	0	2	2	0	0	2	0	0	0	0	0	0	0	2	2	0	2	2	2	2	0	2	0	5.786	1.79	3.245	3.72	0.8	6.8	74	15.75
ZJ-143	E2	Y2	2	0	2	2	0	2	0	2	0	0	0	0	0	0	2	2	0	NA	2	NA	2	0	2	0	5.984	1.886	3.18	4.87	1.98	6.5	88.5	12.95
ZJ-151	E2	Y2	2	0	2	2	0	1	1	1	0	1	0	0	0	1	2	0	0	NA	2	2	2	1	2	0	6.014	1.97	3.058	25.11	7.17	4.45	52	19.1
ZJ-1532	E2	Y2	2	0	2	2	0	0	2	0	0	0	0	0	0	0	2	2	0	2	2	2	2	0	2	0	5.748	1.779	3.239	8.03	2.01	6.58333	82	18.725
ZJ-1726	E2	Y2	2	0	2	2	0	1	1	1	0	1	0	0	0	1	2	0	1	2	2	2	1	0	1	0	NA	NA	NA	NA	NA	NA	NA	NA
Z173	E2	Y2	2	0	1	1	0	1	1	1	0	1	0	0	0	1	2	1	0	2	2	1	2	1	1	0	5.918	2.193	2.71	45.38	12.59	5.3	85	17.15
Z200	E2	Y2	2	0	1	1	0	1	1	1	0	1	0	0	0	1	2	1	0	NA	2	1	2	0	1	0	6.369	2.195	2.906	46.99	13.55	4.85	91.5	19.5
Z1284	E2	Y2	NA	NA	NA	NA	NA	NA	NA	NA	NA	NA	NA	NA	NA	NA	NA	NA	NA	NA	NA	NA	NA	NA	NA	NA	6.63	2.284	2.907	18.66	3.93	6.20833	64	16.895
Z1350	E2	Y2	2	0	2	1	0	1	1	1	0	1	0	0	0	1	2	0	0	0	2	2	2	0	1	0	6.491	2.096	3.103	25.63	7.39	5	51	22.15
ZJ-129	E2	Y2	2	0	2	2	0	2	0	2	0	0	0	0	0	0	2	2	0	2	2	2	2	0	0	0	5.889	1.683	3.507	11.07	3.4	6.65	72	13.9
ZJ-135	E2	Y2	2	0	2	2	0	2	0	2	0	0	0	0	0	0	2	2	0	0	2	2	2	0	2	0	6.094	1.778	3.437	8.78	2.9	6.5	68	14.55
ZJ-137	E2	Y2	2	0	2	2	0	2	0	2	0	0	0	0	0	0	2	2	0	NA	2	2	2	0	2	0	6.161	1.803	3.431	11.59	2.85	7	72.5	15.6
ZJ-141	E2	Y2	2	0	2	1	0	1	1	1	0	1	0	0	0	1	2	0	0	NA	2	2	2	0	1	0	6.279	2.06	3.054	18.46	4.7	5.3	52.5	20.15
ZJ-157	E2	Y2	1	0	1	1	0	0	1	1	0	0	0	0	0	1	2	1	0	0	1	0	1	0	1	0	6.31	2.216	2.855	35.55	10.64	6.05	35	19
ZJ-161	E2	Y2	2	0	1	2	0	1	1	1	0	1	0	0	0	1	2	1	0	NA	2	2	2	0	2	0	NA	NA	NA	NA	NA	NA	NA	NA
ZJ-1256	E2	Y2	2	0	2	2	0	1	0	1	0	0	0	0	0	0	2	1	0	0	2	2	1	1	0	0	6.353	2	3.182	18.21	5.5	5.04167	91.5	15.45
ZJ-1478	E2	Y2	2	0	2	2	0	1	1	1	0	1	0	0	0	1	2	1	0	2	2	2	2	0	2	0	6.309	2.005	3.151	18.12	4.91	6.41667	85.5	25.65
ZJ-1728	E2	Y2	2	0	1	2	0	1	1	1	0	1	0	0	0	1	2	0	0	0	2	2	2	1	1	0	5.867	2.258	2.601	16.71	3.79	7	85	27.175
ZJ-1729	E2	Y2	2	0	1	2	0	1	1	1	0	2	0	0	0	2	2	1	1	NA	2	2	1	1	2	0	5.507	2.156	2.558	28.67	5.63	7	85	28.035
ZJ-1732	E2	Y2	NA	NA	NA	NA	NA	NA	NA	NA	NA	NA	NA	NA	NA	NA	NA	NA	NA	NA	NA	NA	NA	NA	NA	NA	NA	NA	NA	NA	NA	NA	NA	NA
Z1046	E2	Y2	2	0	2	2	0	0	1	1	0	1	0	0	0	1	2	0	0	0	2	2	2	0	1	0	6.169	1.998	3.091	29.29	8.49	5.04167	60	24.665
Z1246	E2	Y2	NA	NA	NA	NA	NA	NA	NA	NA	NA	NA	NA	NA	NA	NA	NA	NA	NA	NA	NA	NA	NA	NA	NA	NA	NA	NA	NA	NA	NA	NA	NA	NA
Z1285	E2	Y2	2	0	1	2	0	0	1	1	0	1	0	0	0	1	2	1	0	0	2	2	2	0	1	0	5.866	2.19	2.68	7.49	1.52	7	36	21.79
Z1291	E2	Y2	2	0	1	2	0	0	2	0	0	0	0	0	0	0	2	0	1	0	2	2	1	0	1	0	5.803	2.237	2.6	23.99	4.25	7	74	21.315
Z1490	E2	Y2	2	0	2	2	0	1	1	1	0	0	0	0	0	0	2	0	0	NA	2	2	2	0	1	0	6.157	1.84	3.353	22.76	6.16	4.25	87	14.205
ZJ-131	E2	Y2	2	0	2	2	0	2	0	2	0	0	0	0	0	0	2	2	0	2	2	2	2	2	2	0	6.082	1.737	3.515	4.46	1.48	7	69	16.55
ZJ-132	E2	Y2	2	0	1	1	0	1	1	1	0	0	0	0	0	0	2	1	0	0	2	1	2	0	0	0	6.496	1.962	3.319	20.15	6.01	4.85	75	13.85
ZJ-138	E2	Y2	2	0	2	2	0	2	0	2	0	0	0	0	0	0	2	2	0	0	2	1	2	2	2	0	5.68	1.772	3.211	7.79	1.79	6.5	67.5	15.15
ZJ-153	E2	Y2	2	0	1	2	0	1	1	1	0	2	0	0	0	1	2	0	0	NA	2	2	2	0	2	0	NA	NA	NA	NA	NA	NA	NA	NA
ZJ-154	E2	Y2	2	0	2	2	0	1	1	1	0	1	0	0	0	1	2	0	0	0	2	2	2	0	1	0	6.761	1.904	3.564	22.5	7.88	4.15	70	11.75
ZJ-160	E2	Y2	2	0	2	1	0	0	2	0	0	1	0	0	0	1	2	0	1	0	2	2	1	0	1	0	6.436	2.209	2.92	41.71	13.26	4.7	50	19.6
ZJ-1419	E2	Y2	2	0	2	1	0	2	0	2	0	0	0	0	0	0	2	0	0	2	2	2	1	0	0	0	6.087	1.98	3.082	32.67	11.08	5.16667	87	14.94
ZJ-1549	E2	Y2	2	0	1	2	0	1	1	1	0	0	0	0	0	0	2	1	0	2	2	2	2	0	1	0	5.731	2.055	2.792	14.95	4.27	5.54167	82.5	17.895
ZJ-1731	E2	Y2	2	0	1	2	0	1	1	1	0	1	0	0	0	1	2	0	0	NA	2	2	2	0	1	NA	5.821	2.155	2.707	10.49	2.21	6.45833	75	23.505
Z20	E2	Y2	2	0	2	1	0	1	1	1	0	0	0	0	0	0	2	0	0	0	2	1	2	0	1	0	6.39	1.947	3.29	17.22	5.22	4.75	95	17.05
Z924	E2	Y2	1	0	2	2	0	1	1	1	0	0	0	0	0	0	2	2	0	2	2	2	1	1	0	0	6.464	2.001	3.238	7.45	1.85	6.5	85	15.75
Z1147	E2	Y2	2	0	2	2	0	2	0	2	1	0	0	0	0	0	2	1	1	0	2	1	1	1	1	0	6.619	2.075	3.194	15.73	3.99	4.79167	77	13.96
Z1286	E2	Y2	2	0	1	2	0	1	1	1	0	1	0	0	0	1	2	1	0	0	2	2	2	1	2	0	5.686	2.171	2.624	17.97	3.31	7	59	22.245
Z1287	E2	Y2	2	0	2	2	0	1	1	0	0	0	0	0	0	0	2	0	0	0	1	2	2	2	1	0	6.484	1.809	3.592	17.22	5.12	4.41667	70.5	15.625
ZJ-133	E2	Y2	2	0	2	2	0	0	2	0	0	0	0	0	0	NA	2	2	0	NA	NA	2	2	0	2	0	6.356	1.929	3.305	6.58	1.8	6.5	67	16.15
ZJ-139	E2	Y2	2	0	2	2	0	1	1	1	0	1	0	0	0	1	2	1	0	2	2	2	2	1	1	0	6.548	2.049	3.201	19.27	4.49	5.2	40	19.8
ZJ-149	E2	Y2	2	0	2	1	0	2	0	2	0	1	0	0	0	1	2	1	1	0	2	1	1	0	NA	0	6.857	2.098	3.277	40.63	11	NA	NA	NA
ZJ-1685	E2	Y2	2	0	2	2	0	2	0	2	1	0	0	0	0	0	2	1	1	2	2	2	1	1	1	0	6.969	2.096	3.33	16.15	2.98	7	85	23.1
Z1390	E2	Y2	2	0	2	1	0	2	0	2	0	0	0	0	0	0	2	2	0	0	2	2	2	0	1	0	6.702	1.959	3.428	11.18	2.83	6.25	77	16.805
Z1467	E2	Y2	2	0	1	2	0	1	1	1	0	1	0	0	0	1	2	1	0	0	2	2	2	0	1	0	5.573	2.083	2.68	27.56	10.04	5.54167	38	22.03
ZJ-99	E2	Y2	2	0	2	2	0	2	0	2	0	0	0	0	0	0	2	2	0	NA	2	2	2	2	2	0	5.583	1.847	3.035	6.37	1.97	6.5	80	14.95
ZJ-117	E2	Y2	1	0	2	2	0	2	0	2	0	0	0	0	0	0	2	2	0	NA	NA	2	2	0	1	0	6.005	1.841	3.27	14.14	4.61	5.85	78	15.9
ZJ-118	E2	Y2	2	0	2	1	0	2	0	2	0	0	0	0	0	0	2	0	0	2	2	1	2	0	0	0	6.787	2.017	3.372	23.2	6.1	4	86	14.6
ZJ-130	E2	Y2	2	0	2	2	0	2	0	2	0	0	0	0	0	0	2	2	0	0	2	2	2	2	2	0	6.011	1.901	3.169	9.54	2.65	6.5	55	15.45
ZJ-714	E2	Y2	NA	NA	NA	NA	NA	NA	NA	NA	NA	NA	NA	NA	NA	NA	NA	NA	NA	NA	NA	NA	NA	NA	NA	NA	NA	NA	NA	NA	NA	NA	NA	NA
ZJ-1247	E2	Y2	2	0	1	2	0	0	NA	0	0	0	0	0	0	0	2	2	0	0	2	NA	2	1	0	0	6.197	2.163	2.866	10.13	2.59	6.66667	92.5	19.815
ZJ-1489	E2	Y2	2	0	2	1	0	2	0	2	0	0	0	0	0	0	2	0	0	2	2	1	2	0	0	0	NA	NA	NA	NA	NA	NA	NA	NA
ZJ-1681	E2	Y2	2	0	2	2	0	1	1	1	0	1	0	0	0	1	2	0	1	2	2	2	1	0	2	0	6.314	2.235	2.83	23.15	4.13	6.75	86	27.155
ZJ-1684	E2	Y2	NA	NA	NA	NA	NA	NA	NA	NA	NA	NA	NA	NA	NA	NA	NA	NA	NA	NA	NA	NA	NA	NA	NA	NA	6.278	1.862	3.378	12.73	3.73	5.58333	78	17.655
ZJ-1688	E2	Y2	2	0	2	2	0	0	2	0	0	1	0	0	0	1	2	1	1	2	2	2	1	0	2	0	6.425	2.245	2.867	11.19	2.85	7	78	27.88
ZJ-1711	E2	Y2	2	0	2	2	0	0	1	0	0	0	0	0	0	0	2	0	1	2	2	2	1	0	1	0	6.491	1.945	3.346	21.69	4.3	7	94.5	25.06
ZJ-1715	E2	Y2	2	0	2	2	0	1	0	1	0	0	0	0	0	0	2	0	1	2	2	2	1	1	0	0	6.757	2.051	3.302	8.65	1.76	6.5	90	25.105
ZJ-1730	E2	Y2	2	0	1	2	0	1	1	1	0	1	0	0	0	1	2	0	1	NA	2	2	1	0	2	0	5.617	2.203	2.553	31.45	6.92	7	90	27.205
Z1280	E2	Y3	2	0	1	2	0	1	0	0	0	NA	0	0	0	2	2	0	1	0	2	2	2	0	2	0	5.486	2.331	2.357	35.33	7.67	7	51	22.13
Z1478	E2	Y3	2	0	2	2	0	1	1	1	0	1	0	0	0	1	2	0	0	NA	2	2	2	1	2	0	6.168	2.085	2.96	29.1	11.63	4.58333	37.5	21.055
ZJ-69	E2	Y3	2	0	2	2	0	1	1	1	0	1	0	0	0	1	2	0	0	NA	2	0	2	0	1	0	6.787	2.086	3.262	26.47	7.21	4.7	91.5	22.45
ZJ-77	E2	Y3	2	0	2	2	0	2	0	2	0	0	0	0	0	0	2	2	0	2	2	2	2	0	2	0	5.764	1.876	3.078	6.05	1.87	6.35	75	15.65
ZJ-104	E2	Y3	2	0	2	2	0	1	1	1	0	0	0	0	0	0	2	0	0	0	2	2	2	0	1	0	6.11	1.826	3.353	24.47	7.02	3.5	84.5	13.7
ZJ-1376	E2	Y3	2	0	2	2	0	1	1	1	0	0	0	0	0	0	2	0	0	0	2	2	2	1	1	0	5.999	1.852	3.244	11.26	4.01	4	85	13.615
ZJ-1426	E2	Y3	2	0	2	2	0	2	0	2	0	0	0	0	0	0	2	2	0	NA	2	2	2	0	2	0	5.718	1.893	3.027	5.48	1.85	7	73	18.195
ZJ-1465	E2	Y3	2	0	2	1	0	2	0	2	0	0	0	0	0	0	2	1	0	0	2	1	2	1	0	0	6.197	1.808	3.442	19.41	6.82	4.58333	80	15.22
ZJ-1694	E2	Y3	2	0	1	2	0	1	1	1	0	1	0	0	0	1	2	1	0	2	2	1	2	0	1	0	6.452	2.225	2.903	13.21	2.72	6.75	71	27.87
ZJ-1722	E2	Y3	2	0	1	2	0	0	2	0	0	1	0	0	0	1	2	0	1	2	2	2	1	0	2	0	5.636	2.188	2.579	23.18	4.66	7	79	25.985
Z508	E2	Y3	1	0	2	2	0	2	0	2	0	1	0	0	0	1	2	1	0	0	2	2	2	0	1	0	6.486	2.007	3.238	9.89	2.85	6.8	86	21.7
ZJ-19	E2	Y3	2	0	2	2	0	1	1	1	0	1	0	0	0	1	2	1	0	0	2	2	2	0	1	0	6.275	1.932	3.255	13.26	4.16	5.6	58	21.6
ZJ-56	E2	Y3	2	0	2	1	0	2	0	2	0	0	0	0	0	0	2	1	0	0	2	1	2	2	0	0	6.311	1.835	3.451	21.89	6.67	5.25	85	15.3
ZJ-73	E2	Y3	2	0	2	2	0	0	2	0	0	0	0	0	0	0	2	2	0	NA	2	2	2	0	2	0	5.767	1.926	3	6.17	1.92	6.2	79	15.7
ZJ-74	E2	Y3	NA	NA	NA	NA	NA	NA	NA	NA	NA	NA	NA	NA	NA	NA	NA	NA	NA	NA	NA	NA	NA	NA	NA	NA	6.207	1.952	3.184	21.08	5.97	5.2	62	21.55
ZJ-78	E2	Y3	2	0	2	2	0	1	1	0	0	NA	0	0	0	1	2	0	0	2	NA	2	2	0	1	0	6.055	2.058	2.949	15.52	4.49	4.7	56	20.65
ZJ-89	E2	Y3	2	0	1	2	0	1	1	1	0	0	0	0	0	0	2	1	0	0	2	2	2	0	1	0	5.872	1.823	3.232	15.06	4.57	4.8	80	14.15
ZJ-689	E2	Y3	1	0	2	2	0	1	1	1	0	0	0	0	0	0	2	2	0	0	2	2	1	1	0	0	6.519	2.045	3.197	15.58	3.59	6.25	86	18.595
ZJ-1431	E2	Y3	2	0	2	2	0	2	0	2	0	0	0	0	0	0	2	2	0	2	2	2	2	0	2	0	5.69	1.893	3.013	10.38	2.58	6.66667	83	16.92
ZJ-1470	E2	Y3	2	0	1	2	0	1	1	1	0	0	0	0	0	0	2	1	0	0	2	2	2	0	0	0	5.596	2.087	2.685	13.79	5.3	5.75	82.5	19.05
ZJ-1541	E2	Y3	2	0	2	2	0	0	2	0	0	1	0	0	0	1	2	2	1	2	2	2	1	0	1	0	6.543	1.8	3.642	10.78	2.99	7	66.5	26.155
ZJ-1695	E2	Y3	2	0	1	2	0	1	1	1	0	0	0	0	0	0	2	0	1	0	2	2	1	0	0	0	NA	NA	NA	NA	NA	NA	NA	NA
ZJ-1701	E2	Y3	2	0	2	2	0	2	0	2	0	0	0	0	0	0	2	2	0	2	2	2	1	1	1	0	6.342	1.926	3.303	10.71	2.61	6.66667	87.5	18.45
ZJ-1705	E2	Y3	2	0	2	1	0	0	2	0	0	0	0	0	0	0	2	0	0	2	2	0	2	0	0	0	6.615	1.907	3.474	2.73	0.49	5.75	87.5	21.58
Z229	E2	Y3	2	0	1	2	0	1	1	1	1	1	0	0	0	1	2	0	0	0	2	1	2	1	1	0	6.066	2.338	2.604	40.32	11.11	7	80	27.15
ZJ-36	E2	Y3	2	0	2	2	0	0	2	0	0	0	0	0	0	0	2	2	0	NA	2	2	2	0	2	0	5.944	1.764	3.379	9.07	2.35	6.4	78	17.35
ZJ-46	E2	Y3	NA	NA	NA	NA	NA	NA	NA	NA	NA	NA	NA	NA	NA	NA	NA	NA	NA	NA	NA	NA	NA	NA	NA	NA	6.372	2.222	2.87	36.89	10.04	6.05	80	22.5
ZJ-47	E2	Y3	2	0	2	2	0	2	0	2	0	0	0	0	0	0	2	2	0	2	2	2	2	0	2	0	5.781	2.004	2.891	8.04	1.91	6.8	78	17.15
ZJ-48	E2	Y3	2	0	2	2	0	2	0	2	0	0	0	0	0	0	2	1	0	NA	2	2	2	0	1	0	6.498	1.933	3.373	21.05	6.09	4.55	81.5	16.55
ZJ-62	E2	Y3	2	0	2	2	0	2	0	2	0	0	0	0	0	0	2	2	0	2	2	2	2	0	2	0	5.91	1.749	3.389	6.65	2.04	5.9	75	16.95
ZJ-75	E2	Y3	2	0	2	2	0	2	0	2	0	0	0	0	0	0	2	1	0	2	2	2	2	0	1	0	6.507	1.893	3.445	17.54	4.97	4.3	80	14.1
ZJ-119	E2	Y3	2	1	2	2	0	2	0	2	0	1	0	0	0	0	2	0	0	NA	2	2	1	0	1	0	6.565	2.014	3.268	35.45	12.01	4.25	83.5	20.3
ZJ-542	E2	Y3	NA	NA	NA	NA	NA	NA	NA	NA	NA	NA	NA	NA	NA	NA	NA	NA	NA	NA	NA	NA	NA	NA	NA	NA	6.403	1.969	3.258	10.8	3.41	5.45833	93	18.635
ZJ-549	E2	Y3	NA	NA	NA	NA	NA	NA	NA	NA	NA	NA	NA	NA	NA	NA	NA	NA	NA	NA	NA	NA	NA	NA	NA	NA	NA	NA	NA	NA	NA	NA	NA	NA
ZJ-583	E2	Y3	1	0	2	2	0	1	1	1	0	1	0	0	0	1	2	1	0	2	2	2	2	0	1	0	6.193	1.972	3.146	9.64	2.93	5.16667	90	18.815
ZJ-644	E2	Y3	NA	NA	NA	NA	NA	NA	NA	NA	NA	NA	NA	NA	NA	NA	NA	NA	NA	NA	NA	NA	NA	NA	NA	NA	6.021	1.963	3.076	14.53	4.7	5.25	90	17.77
ZJ-1060	E2	Y3	NA	NA	NA	NA	NA	NA	NA	NA	NA	NA	NA	NA	NA	NA	NA	NA	NA	NA	NA	NA	NA	NA	NA	NA	NA	NA	NA	NA	NA	NA	NA	NA
ZJ-1104	E2	Y3	1	0	2	2	0	0	2	0	0	0	0	0	0	0	2	1	0	0	2	2	2	0	1	0	6.385	1.99	3.213	10.02	2.8	6.16667	98	16.74
ZJ-1163	E2	Y3	2	0	2	2	0	2	0	2	0	0	0	0	0	0	2	2	0	NA	2	1	2	0	1	0	6.378	1.924	3.323	4.76	1.24	7	84	18.79
ZJ-1167	E2	Y3	0	0	2	2	0	1	1	1	0	0	0	0	0	0	2	1	0	2	2	2	1	0	0	0	6.212	2.086	2.981	8.94	2.66	5.20833	84	18.56
ZJ-1716	E2	Y3	0	0	2	2	0	1	1	1	0	0	0	0	0	0	2	1	0	2	2	2	1	0	0	0	6.167	2.102	2.937	6.47	2.22	4.875	81.5	18.685
ZJ-22	E2	Y3	2	0	2	2	0	1	1	1	1	0	0	0	0	0	2	1	0	2	2	2	2	2	0	0	6.35	2.047	3.109	12.79	3.39	4.65	85	16.55
ZJ-37	E2	Y3	2	0	2	2	0	2	0	2	0	0	0	0	0	0	2	2	0	0	2	2	2	0	2	0	5.767	1.802	3.207	8.15	2.08	6.65	75	16.95
ZJ-38	E2	Y3	2	0	2	2	0	2	0	2	0	0	0	0	0	0	2	2	0	0	2	2	2	1	2	0	6.141	1.758	3.504	11.81	2.85	6.8	80	15.65
ZJ-39	E2	Y3	2	0	2	2	0	2	0	2	0	1	0	0	0	1	2	1	0	NA	2	2	2	0	1	0	6.183	1.872	3.309	10.56	3.37	6.1	70	17
ZJ-40	E2	Y3	2	0	2	2	0	2	0	2	1	1	0	0	0	1	2	0	0	NA	2	2	2	1	1	0	6.195	2.132	2.913	38.05	11.23	4.5	75	23.5
ZJ-41	E2	Y3	2	0	2	2	0	2	0	2	0	0	0	0	0	0	2	1	0	NA	2	2	2	0	1	0	6.626	1.925	3.448	17.03	4.07	5.4	89.5	16.05
ZJ-42	E2	Y3	NA	NA	NA	NA	NA	NA	NA	NA	NA	NA	NA	NA	NA	NA	NA	NA	NA	NA	NA	NA	NA	NA	NA	NA	5.693	1.785	3.198	4.08	1.17	7	83.5	18.2
ZJ-50	E2	Y3	2	0	2	2	0	2	0	2	0	0	0	0	0	0	2	2	0	0	2	2	2	1	1	0	6.182	1.89	3.279	17.53	5.79	6.3	71	15.7
ZJ-55	E2	Y3	2	0	2	2	0	2	0	2	0	2	0	0	0	1	NA	2	0	0	2	NA	2	1	2	0	6.076	1.718	3.547	7.11	2.18	6.8	70	17.05
ZJ-58	E2	Y3	2	0	2	2	0	1	1	1	0	0	0	0	0	0	2	1	0	0	2	1	2	0	1	0	6.143	1.894	3.251	21.5	6.16	5.05	82	15.55
ZJ-595	E2	Y3	NA	NA	NA	NA	NA	NA	NA	NA	NA	NA	NA	NA	NA	NA	NA	NA	NA	NA	NA	NA	NA	NA	NA	NA	6.187	1.978	3.133	12.73	4.43	4.41667	93	16.23
ZJ-1040	E2	Y3	1	0	2	2	0	1	1	1	0	0	0	0	0	0	2	0	0	0	2	2	2	0	1	0	6.398	2.001	3.207	9.98	2.87	5.75	85	18.165
ZJ-1109	E2	Y3	2	0	2	2	0	2	0	2	0	0	0	0	0	0	2	2	0	2	2	2	2	0	1	0	6.053	1.95	3.109	7.16	1.71	6.33333	85	16.605
ZJ-1156	E2	Y3	1	0	2	2	0	0	2	0	0	0	0	0	0	0	2	0	0	2	2	2	2	0	1	0	6.222	1.96	3.179	16.91	4.67	4.16667	87.5	15.685
ZJ-1292	E2	Y3	2	0	1	2	0	0	2	0	0	0	0	0	0	0	2	0	0	0	2	2	2	0	1	0	5.701	2.008	2.844	12.99	4.1	3	90	16.24
ZJ-1449	E2	Y3	2	0	2	2	0	1	1	1	0	0	0	0	0	0	2	0	0	2	2	2	2	0	1	0	6.388	1.959	3.266	11.76	3.05	4.41667	75	17.55
ZJ-1469	E2	Y3	2	0	2	2	0	0	2	0	0	0	0	0	0	0	2	1	1	NA	1	1	1	0	2	0	6.243	1.839	3.402	12.2	3.97	5.83333	87	15.74
ZJ-1691	E2	Y3	2	0	2	2	0	2	0	2	0	0	0	0	0	0	2	1	0	2	2	2	2	0	2	0	6.559	1.919	3.424	18.38	4.52	5.54167	85	16.975
ZJ-1699	E2	Y3	2	0	2	2	0	2	0	2	0	0	0	0	0	0	2	2	0	0	2	2	1	0	1	0	5.92	1.963	3.021	8.81	2.05	7	76	18.22
ZJ-1704	E2	Y3	1	0	2	2	0	0	2	0	0	0	0	0	0	0	2	0	0	0	2	2	2	0	1	0	6.195	1.975	3.141	15.61	4.54	4	95	17.08
ZJ-18	E2	Y3	2	0	2	2	0	2	0	2	0	0	0	0	0	0	2	2	0	0	2	2	2	2	2	0	5.811	1.75	3.331	6.43	2.19	6.8	79	15.55
ZJ-20	E2	Y3	2	0	2	2	0	2	0	2	0	0	0	0	0	0	2	2	0	0	2	2	2	1	2	0	5.932	1.958	3.038	7.28	1.97	6.65	83	17.35
ZJ-21	E2	Y3	2	0	2	2	0	2	0	2	0	2	0	0	0	2	2	2	0	0	2	2	2	0	2	0	5.899	1.915	3.09	10.95	3.49	7	53.5	23.3
ZJ-51	E2	Y3	2	0	2	2	0	0	2	0	1	0	0	0	0	0	2	2	0	0	2	2	2	1	1	0	6.143	1.987	3.099	13	3.58	4	87	18.1
ZJ-57	E2	Y3	2	0	2	1	0	0	2	0	0	0	0	0	0	0	2	1	0	0	2	2	1	0	1	0	6.136	2.001	3.074	16.6	4.22	5.55	87	15.4
ZJ-535	E2	Y3	NA	NA	NA	NA	NA	NA	NA	NA	NA	NA	NA	NA	NA	NA	NA	NA	NA	NA	NA	NA	NA	NA	NA	NA	NA	NA	NA	NA	NA	NA	NA	NA
ZJ-574	E2	Y3	2	0	2	2	0	1	1	1	1	0	0	0	0	0	2	1	0	2	2	2	2	1	1	0	6.177	1.995	3.101	7.79	2.43	6.375	85	19.76
ZJ-948	E2	Y3	2	0	2	2	0	0	2	0	0	0	0	0	0	0	2	2	0	2	2	2	1	0	1	0	6.217	2.011	3.097	14.58	4.19	6.58333	80	18.225
ZJ-1141	E2	Y3	2	0	2	2	0	0	2	0	1	0	0	0	0	0	2	2	0	NA	2	2	2	1	1	0	6.311	1.998	3.164	10.9	3.33	6.5	78	17.96
ZJ-1301	E2	Y3	2	0	2	2	0	2	0	2	1	0	0	0	0	0	2	2	1	2	1	1	1	0	1	0	6.594	1.634	4.051	3.5	1.28	7	65	16.21
ZJ-1347	E2	Y3	2	1	2	2	0	1	1	1	0	1	0	0	0	1	2	0	0	0	2	1	2	0	1	0	6.549	2.097	3.137	33.09	10.19	5.16667	60	25.47
ZJ-1352	E2	Y3	2	0	2	2	0	0	2	0	0	0	0	0	0	0	2	2	0	2	2	2	2	0	2	0	NA	NA	NA	NA	NA	NA	NA	NA
ZJ-1672	E2	Y3	2	0	2	2	0	1	1	1	0	1	0	0	0	1	2	1	0	NA	2	2	2	0	2	0	6.498	2.141	3.04	24	5.71	7	50	24.95
ZJ-1690	E2	Y3	2	0	2	2	0	1	1	1	1	1	0	0	0	1	2	2	0	0	2	2	2	1	1	0	6.146	2.043	3.013	12.81	3.92	7	80	25.63
ZJ-1693	E2	Y3	1	0	2	2	0	1	1	1	0	0	0	0	0	0	2	0	0	2	2	2	1	0	1	0	NA	NA	NA	NA	NA	NA	NA	NA
ZJ-1697	E2	Y3	2	0	2	2	0	0	2	0	0	0	0	0	0	0	2	2	0	0	2	2	1	0	1	0	5.984	1.942	3.086	7.17	1.9	7	85	19.545
Z1262	E2	Y3	0	0	2	0	0	0	0	0	0	0	0	0	2	0	2	2	1	0	0	0	0	0	0	0	6.311	2.666	2.37	90.95	32.24	5.25	100	2.345
Z1321	E2	Y3	2	0	1	2	0	1	1	0	1	1	0	0	0	1	2	1	0	NA	2	NA	2	1	2	0	6.226	2.235	2.789	36.33	10.6	6.20833	68.5	21.635
ZJ-4	E2	Y3	2	0	2	2	0	0	2	0	0	0	0	0	0	0	2	2	0	2	2	2	2	0	2	0	5.844	1.884	3.108	7.06	1.69	7	85	16.85
ZJ-5	E2	Y3	2	0	2	2	0	2	0	2	0	0	0	0	0	0	2	2	0	2	2	2	2	2	2	0	5.675	1.826	3.115	5.31	1.46	7	82	17.25
ZJ-6	E2	Y3	2	0	2	2	0	2	0	2	0	0	0	0	0	0	2	2	0	NA	2	2	2	2	2	0	6.028	1.974	3.071	5.7	1.35	6.9	85	16.85
ZJ-9	E2	Y3	2	0	2	2	0	2	0	2	0	0	0	0	0	0	2	2	0	2	2	2	2	1	2	0	6.077	1.978	3.078	8.33	2.11	6.3	89	15.4
ZJ-10	E2	Y3	2	0	2	2	0	1	0	1	0	0	0	0	0	0	2	2	0	0	2	2	2	0	0	0	6.441	1.94	3.327	8.25	2.35	7	78	16.35
ZJ-23	E2	Y3	2	0	2	1	0	1	1	1	0	0	0	0	0	0	2	0	0	2	2	2	2	0	1	0	5.969	1.875	3.2	15.94	4.05	4	80	14.75
ZJ-54	E2	Y3	NA	NA	NA	NA	NA	NA	NA	NA	NA	NA	NA	NA	NA	NA	NA	NA	NA	NA	NA	NA	NA	NA	NA	NA	6.204	1.988	3.127	13.36	3.96	5	90	17.25
ZJ-113	E2	Y3	2	0	2	2	0	0	2	0	0	1	0	0	0	1	2	1	0	2	1	1	2	1	1	0	6.441	2.041	3.159	16.96	4.22	5	64	22.3
ZJ-498	E2	Y3	2	1	2	1	0	1	1	1	1	1	0	0	0	1	2	1	0	0	2	1	1	1	1	0	6.546	2.178	3.013	15.27	3.29	6.5	90	16.75
ZJ-539	E2	Y3	2	0	2	1	0	1	1	0	0	1	0	0	0	1	2	1	0	NA	2	1	2	1	1	0	6.232	1.997	3.126	14.22	4.02	4.83333	90	19.025
ZJ-842	E2	Y3	1	0	2	2	0	1	1	1	0	0	0	0	0	0	2	1	0	2	2	2	1	0	2	0	6.044	1.851	3.272	18.14	5.54	5.41667	89	17.235
ZJ-843	E2	Y3	2	0	2	2	0	1	1	1	0	0	0	0	0	0	2	2	0	NA	2	2	2	1	0	0	6.056	2.05	2.959	15.45	4.36	6.83333	90	23.205
ZJ-945	E2	Y3	0	0	2	2	0	2	0	2	0	0	0	0	0	0	2	2	0	2	2	2	1	0	0	0	6.306	2.06	3.068	9.55	2.91	7	73	19.975
ZJ-952	E2	Y3	1	0	2	2	0	1	1	1	0	0	0	0	0	0	2	2	0	0	2	2	2	0	2	0	6.413	1.983	3.24	11.64	2.98	6.83333	81	17.405
ZJ-979	E2	Y3	2	0	2	2	0	0	2	0	1	0	0	0	0	0	2	1	0	0	2	2	2	2	1	0	6.49	2.09	3.111	15.4	4.68	5.16667	87.5	17.62
ZJ-1049	E2	Y3	2	0	2	2	0	1	1	1	0	0	0	0	0	0	2	2	0	0	2	2	1	1	1	0	5.985	1.921	3.12	10.53	2.36	6.5	87	18.565
ZJ-1427	E2	Y3	2	0	2	2	0	2	0	2	0	0	0	0	0	0	2	2	0	2	2	2	2	0	2	0	5.745	1.893	3.042	9.66	2.71	6.83333	70	16.12
ZJ-1444	E2	Y3	2	0	2	2	0	1	1	1	0	0	0	0	0	0	2	2	0	2	2	2	1	0	1	0	5.945	1.842	3.235	7.56	2.09	7	89	17.895
ZJ-1448	E2	Y3	1	0	2	1	0	2	0	2	0	1	0	0	0	1	2	1	0	2	2	1	2	0	1	0	6.568	2.053	3.205	18.41	5.52	6.04167	79	25.37
ZJ-1459	E2	Y3	2	0	2	2	0	1	1	1	0	0	0	0	0	0	2	0	0	0	2	2	2	0	1	0	6.067	1.855	3.278	19.27	4.85	3.5	95	15.895
ZJ-1493	E2	Y3	NA	NA	NA	NA	NA	NA	NA	NA	NA	NA	NA	NA	NA	NA	NA	NA	NA	NA	NA	NA	NA	NA	NA	NA	NA	NA	NA	NA	NA	NA	NA	NA
ZJ-1502	E2	Y3	2	0	2	2	0	1	1	1	1	0	0	0	0	0	2	2	0	0	2	2	2	1	1	0	6.351	2.034	3.126	4.46	1.24	6.91667	85	19.415
ZJ-1682	E2	Y3	2	0	2	2	0	1	1	1	1	1	0	0	0	1	2	2	0	0	2	2	2	1	1	0	6.039	2.051	2.949	17.18	5.19	6.33333	72.5	24.065
ZJ-7	E2	Y3	2	0	2	2	0	2	0	2	0	0	0	0	0	0	2	2	2	NA	2	2	0	0	1	0	6.666	1.651	4.05	6.67	2.2	7	85	17.15
ZJ-31	E2	Y3	2	0	2	2	0	1	1	1	0	0	0	0	0	0	2	1	0	0	2	2	NA	0	1	0	6.276	1.999	3.145	14.12	4.42	5.25	90	15.8
ZJ-342	E2	Y3	2	0	2	2	0	0	2	0	1	0	0	0	0	0	2	2	0	0	2	2	2	1	1	0	6.312	2.033	3.111	8.18	2.08	6	75	16.7
ZJ-381	E2	Y3	2	0	2	2	0	1	1	1	0	0	0	0	0	0	2	1	1	0	2	2	1	0	2	0	6.323	1.738	3.651	12.58	4.18	4.45	92	14.4
ZJ-841	E2	Y3	1	0	2	2	0	1	1	1	0	0	0	0	0	0	2	2	1	2	2	2	1	0	0	0	6.668	1.983	3.369	8.29	2.36	7	91	20.82
ZJ-877	E2	Y3	2	0	2	2	0	2	0	2	0	0	0	0	0	0	2	1	1	0	2	1	1	1	1	0	6.268	2.151	2.921	12.38	3.18	5.33333	83.5	18.385
ZJ-889	E2	Y3	2	0	2	2	0	2	0	2	0	0	0	0	0	0	2	1	1	2	2	1	1	1	1	0	6.332	2.172	2.92	9.46	2.72	5.91667	88	17.98
ZJ-897	E2	Y3	1	0	2	2	0	1	1	1	0	0	0	0	0	0	2	0	0	2	2	2	2	0	1	0	6.022	1.876	3.218	13.93	4.13	4.83333	80	13.625
ZJ-918	E2	Y3	2	0	2	2	0	0	2	0	1	0	0	0	0	0	2	2	0	2	2	2	2	1	1	0	6.412	2.023	3.175	11.02	3.01	5.83333	91	18.96
ZJ-1011	E2	Y3	1	0	2	2	0	1	1	1	0	0	0	0	0	0	2	1	0	NA	2	2	2	0	1	0	6.484	2.012	3.228	5.47	1.28	5	94.5	17.425
ZJ-1443	E2	Y3	2	0	2	2	0	1	1	1	1	0	0	0	0	0	2	2	0	0	2	2	2	2	1	0	6.31	2.003	3.155	11.65	2.88	6.83333	85	20.27
ZJ-1498	E2	Y3	1	0	2	2	0	1	1	1	0	0	0	0	0	0	2	1	0	0	2	2	2	0	1	0	6.34	2.028	3.131	9.87	2.51	5.41667	97	19.23
ZJ-1656	E2	Y3	0	0	2	2	0	1	1	1	0	0	0	0	0	0	2	2	1	2	2	2	0	0	0	0	NA	NA	NA	NA	NA	NA	NA	NA
ZJ-1671	E2	Y3	2	0	2	2	0	1	1	1	1	0	0	0	0	0	2	1	0	2	2	2	2	1	1	0	6.298	2.022	3.121	11.91	2.94	6.5	75	19.69
ZJ-1678	E2	Y3	2	0	2	2	0	1	1	1	0	0	0	0	0	0	2	2	0	0	2	2	2	1	1	0	6.419	2.033	3.163	10.64	3.27	6.75	78	20.765
ZJ-1679	E2	Y3	1	0	2	2	0	2	0	2	0	0	0	0	0	0	2	2	0	0	2	1	2	0	2	0	6.613	1.97	3.365	4.49	0.83	7	78	19.78
ZJ-771	E2	Y3	2	0	2	2	0	2	0	2	0	0	0	0	0	0	2	2	2	0	1	2	0	0	1	0	7.068	1.704	4.168	7.72	2.14	6.75	90.5	18.905
ZJ-783	E2	Y3	2	0	2	2	0	2	0	2	0	0	0	0	0	0	2	1	0	2	1	1	2	0	2	0	6.016	2.017	2.99	11.03	3.36	4.66667	80	17.095
ZJ-980	E2	Y3	1	0	2	1	0	1	1	0	0	0	0	0	0	0	2	1	0	2	2	1	2	0	1	0	6.327	2.054	3.084	16.53	4.48	5.08333	85	16.58
ZJ-1668	E2	Y3	2	0	2	2	0	1	1	1	0	0	0	0	0	0	2	1	0	2	2	2	1	0	0	0	6.089	1.964	3.107	14.17	3.85	5.5	85	18.96
ZJ-1680	E2	Y3	2	0	2	1	0	1	1	1	0	0	0	0	0	0	2	2	0	2	2	1	2	0	2	0	6.644	2.029	3.277	10.66	2.79	7	81.5	20.47
ZJ-1025	E2	Y3	2	0	2	2	0	2	0	2	0	0	0	0	0	0	2	2	0	2	2	2	2	0	1	0	6.264	2.015	3.112	18.04	4.31	7	88	16.24
ZJ-1305	E2	Y3	2	0	2	2	0	0	2	0	0	0	0	0	0	0	2	1	1	NA	2	2	1	0	1	0	6.385	1.796	3.566	6.05	1.8	6.16667	85	17.33
Z1254	E3	Y1	NA	NA	NA	NA	NA	NA	NA	NA	NA	NA	NA	NA	NA	NA	NA	NA	NA	NA	NA	NA	NA	NA	NA	NA	5.939	2.358	2.522	40.08	11.39	5.875	38	22.55
Z310	E3	Y1	NA	NA	NA	NA	NA	NA	NA	NA	0	NA	NA	NA	NA	NA	NA	NA	NA	NA	NA	NA	NA	NA	NA	NA	6.591	2.334	2.828	31.67	6.55	6.3	76	23.4
Z826	E3	Y1	2	0	1	1	0	0	1	0	1	1	0	0	0	1	2	0	0	2	2	2	1	0	1	0	5.838	2.392	2.48	68.71	31.55	4.4	45	22.4
Z251	E3	Y1	2	0	0	2	0	1	1	1	0	2	0	0	0	2	2	1	0	NA	2	1	2	0	1	0	5.624	2.332	2.42	27.71	7.48	6	55	27.45
Z354	E3	Y1	2	0	1	2	0	1	1	1	0	1	0	0	0	1	2	1	0	0	2	0	2	1	1	0	5.837	2.315	2.526	55.34	19	6.1	39	21.75
Z820	E3	Y1	2	0	1	1	0	1	1	1	0	1	0	0	0	1	2	1	0	2	2	2	2	1	1	0	5.963	2.278	2.621	41.72	12.39	5.85	67	20.4
Z280	E3	Y1	2	0	0	2	0	0	2	0	2	1	0	0	0	1	2	0	0	2	2	2	2	0	1	0	5.858	2.397	2.446	29.05	7.46	6.1	48	23.05
Z292	E3	Y1	2	0	2	1	0	1	1	1	0	1	0	0	0	1	2	0	0	0	2	1	2	0	1	0	6.949	2.145	3.246	49.18	12.1	5.8	70	24.4
Z312	E3	Y1	2	NA	NA	2	NA	NA	NA	NA	NA	NA	NA	NA	0	0	2	NA	NA	NA	NA	NA	NA	NA	NA	NA	6.768	2.221	3.052	34.98	8.21	5.5	80.5	21.85
Z249	E3	Y1	2	0	0	2	0	1	1	1	0	2	0	0	0	2	2	1	0	0	2	1	2	0	1	0	5.574	2.279	2.449	24.76	6.15	6.05	51	26.9
Z353	E3	Y1	2	0	1	2	0	1	1	1	0	1	0	0	0	1	2	1	0	2	2	1	2	1	1	0	6.054	2.364	2.564	36.67	10.02	6.05	56	21.65
Z356	E3	Y1	2	0	1	2	0	1	1	1	1	1	0	0	0	1	2	0	0	NA	2	2	2	0	1	0	6.082	2.289	2.661	40.25	10.1	5.8	83	22.55
Z788	E3	Y1	2	0	1	2	0	1	1	1	1	2	0	0	0	2	2	0	0	2	2	1	2	1	2	0	5.858	2.539	2.309	56.42	15.79	5.45	43	25.35
Z806	E3	Y1	2	0	1	2	0	1	1	1	1	2	0	0	0	2	2	0	0	NA	1	1	2	1	2	0	6.771	2.303	2.949	66	20.32	5.45	42	25
Z857	E3	Y1	2	0	0	2	0	0	2	0	1	2	0	0	0	2	2	0	0	0	2	1	2	0	2	0	5.538	2.348	2.362	46.09	15.73	6.15	70	25.8
Z1072	E3	Y1	2	0	0	2	0	1	1	1	0	2	0	0	0	2	2	1	0	0	2	1	1	0	1	0	5.688	2.363	2.414	32.33	7.27	6.54167	49	24.26
Z290	E3	Y1	2	0	1	1	0	1	1	1	1	1	0	0	0	1	2	0	0	2	2	1	2	1	1	0	6.19	2.403	2.58	43.7	9.77	5.5	65.5	23.1
Z291	E3	Y1	2	1	1	2	0	1	1	1	1	1	0	0	0	1	2	1	0	2	2	1	2	1	1	0	6.168	2.4	2.574	44.1	12.03	6.45	68.5	23
Z311	E3	Y1	2	0	1	2	0	0	2	0	1	1	0	0	0	1	2	0	0	0	2	1	2	0	1	0	6.538	2.415	2.728	43.43	8.49	5.6	73.5	23.6
Z313	E3	Y1	2	0	2	2	0	1	1	1	1	1	0	0	0	1	2	1	0	2	2	1	2	1	1	0	6.847	2.266	3.03	50.72	15.87	5.65	80	22.5
Z314	E3	Y1	2	0	2	1	0	1	1	1	1	2	0	0	0	1	2	0	0	0	2	1	2	1	2	0	6.598	2.211	2.989	46.78	12.77	5.7	56.5	22.85
Z327	E3	Y1	2	0	1	1	0	1	1	1	1	1	0	0	0	1	2	1	0	2	2	1	2	1	1	0	5.996	2.39	2.514	26.94	6.29	6.2	76	22.5
Z336	E3	Y1	2	0	0	2	0	1	1	1	1	1	0	0	0	1	2	1	0	NA	2	1	2	1	1	0	NA	NA	NA	NA	NA	6.4	84	21.6
Z341	E3	Y1	2	0	2	1	0	1	1	1	0	1	0	0	0	1	2	0	0	2	2	0	2	0	1	0	6.95	2.141	3.264	31.11	8.2	5.9	70.5	22.05
Z342	E3	Y1	2	0	1	1	0	1	1	1	1	1	0	0	0	1	2	0	0	NA	2	1	2	0	1	0	6.312	2.359	2.69	41.23	9.77	5.75	82.5	22.45
Z357	E3	Y1	2	0	2	2	0	1	1	1	0	1	0	0	0	1	2	1	1	0	2	0	1	0	1	0	6.589	2.137	3.09	37.5	10.4	6.1	75	22.15
Z377	E3	Y1	NA	NA	NA	NA	NA	NA	NA	NA	NA	NA	NA	NA	NA	NA	NA	NA	NA	NA	NA	NA	NA	NA	NA	NA	NA	NA	NA	NA	NA	5.85	61	19.65
Z492	E3	Y1	2	0	1	1	0	2	0	2	0	1	0	0	0	1	2	1	0	0	2	1	2	2	1	0	5.882	2.168	2.721	37.5	10.69	5.05	75	23.25
Z495	E3	Y1	NA	NA	NA	NA	NA	NA	NA	NA	NA	NA	NA	NA	NA	NA	NA	NA	NA	NA	NA	NA	NA	NA	NA	NA	NA	NA	NA	NA	NA	NA	NA	NA
Z514	E3	Y1	2	0	2	1	0	0	2	0	0	1	0	0	0	1	2	0	0	2	2	1	2	1	1	0	6.659	2.175	3.077	35.14	9.48	4.7	62.5	25.15
Z534	E3	Y1	2	0	2	1	0	0	2	0	0	1	0	0	0	1	2	0	0	2	1	0	2	0	1	0	4.887	2.614	1.875	69.26	24.12	6.2	57.5	20.7
Z698	E3	Y1	2	0	0	2	0	0	2	0	1	1	0	0	0	1	2	1	1	0	2	2	1	0	1	0	5.735	2.356	2.439	72.35	18.6	4.85	42.5	21.9
Z797	E3	Y1	2	0	1	1	0	1	1	1	1	1	0	0	0	1	2	0	0	0	2	2	2	1	1	0	5.971	2.345	2.551	38.55	10.89	5.65	50	22.5
Z798	E3	Y1	2	0	2	2	0	1	1	1	0	1	0	0	0	1	2	1	0	2	2	1	2	1	1	0	6.522	2.117	3.091	29.53	8.21	5.75	34.5	22
Z814	E3	Y1	2	0	2	1	0	1	1	1	0	1	0	0	0	1	2	0	0	2	1	0	2	0	1	0	6.906	2.037	3.395	20.12	4.83	5.4	70	22.65
Z815	E3	Y1	2	0	2	1	0	1	1	1	0	1	0	0	0	1	2	0	0	0	1	0	2	0	1	0	6.725	2.078	3.245	26.42	7.05	4.95	56.5	22.85
Z816	E3	Y1	2	0	1	2	0	1	1	1	1	2	0	0	0	2	2	0	0	2	2	1	2	1	2	0	5.801	2.524	2.3	37.9	11.09	5.65	77	25.55
Z821	E3	Y1	2	0	1	1	0	1	1	1	1	1	0	0	0	1	2	0	0	2	2	1	2	1	1	0	5.973	2.495	2.396	54.29	14.4	5.15	55.5	23.3
Z822	E3	Y1	2	0	1	2	0	0	2	0	1	1	0	0	0	1	2	0	0	NA	2	1	2	0	1	0	5.701	2.249	2.538	48.28	15.3	4.3	52	24.5
Z854	E3	Y1	2	0	0	2	0	1	1	1	0	1	0	0	0	1	2	0	0	0	2	2	2	1	2	0	5.744	2.357	2.439	39.31	9.5	4.95	70	22.9
Z221	E3	Y1	2	0	1	1	0	0	2	0	0	1	0	0	0	1	2	1	0	0	2	2	2	1	1	0	5.98	2.367	2.533	48.54	12.25	6.15	48	22.95
Z252	E3	Y1	2	0	2	2	0	1	1	1	0	2	0	0	0	2	2	0	0	2	1	0	2	1	2	0	6.601	2.22	2.984	31.21	8.13	5.5	74	27.2
Z281	E3	Y1	1	0	1	2	0	1	1	1	0	1	0	0	0	1	2	1	0	0	2	2	2	1	1	0	6.021	2.358	2.557	27.12	7.74	6.45	62	23.05
Z288	E3	Y1	1	0	2	2	0	1	1	1	0	1	0	0	0	1	2	1	0	2	2	1	2	1	1	0	6.538	2.164	3.026	33.21	9.39	6.1	50	23.35
Z293	E3	Y1	NA	NA	NA	NA	NA	NA	NA	NA	NA	NA	NA	NA	NA	NA	NA	NA	NA	NA	NA	NA	NA	NA	NA	NA	7.072	2.235	3.173	47.73	11.39	5.75	63.5	23.9
Z294	E3	Y1	2	0	1	2	0	0	2	0	0	1	0	0	0	1	2	0	0	2	2	1	2	1	1	0	6.157	2.324	2.656	24.23	5.23	5.45	80	24.5
Z295	E3	Y1	2	0	2	1	0	2	0	2	1	0	0	0	0	0	2	0	0	0	2	1	2	1	1	0	6.722	2.136	3.152	17.76	4.9	5.5	86	16.7
Z337	E3	Y1	2	0	2	1	0	1	1	1	0	1	0	0	0	1	2	1	0	2	2	0	2	1	1	0	6.487	2.091	3.109	26.43	6.46	6.15	49	22.25
Z355	E3	Y1	2	0	1	1	0	0	2	0	1	1	0	0	0	1	2	1	0	0	2	2	2	0	1	0	NA	NA	NA	NA	NA	6	45	21.6
Z360	E3	Y1	2	0	2	2	0	1	1	1	0	1	0	0	0	1	2	1	0	2	2	1	2	1	1	0	6.551	2.119	3.098	47.22	15.41	6	56	28
Z361	E3	Y1	2	0	2	1	0	1	1	1	1	1	0	0	0	1	2	0	0	NA	2	1	2	0	1	0	6.896	2.301	3	49.36	12.65	5.8	78	21
Z681	E3	Y1	1	0	2	2	0	1	1	1	0	1	0	0	0	0	2	1	0	2	2	2	2	1	0	0	6.444	2.086	3.092	17.07	4.59	5.55	90	22.2
Z774	E3	Y1	2	0	2	1	0	1	1	1	0	1	0	0	0	1	2	0	0	2	1	0	2	0	1	0	6.68	2.061	3.247	26.52	6.56	5.15	45	24.05
Z775	E3	Y1	2	0	2	2	0	0	2	0	0	1	0	0	0	1	2	0	0	NA	1	0	2	0	1	0	6.487	2.007	3.239	25.12	7.05	4.8	52.5	24.95
Z789	E3	Y1	2	0	1	2	0	1	1	1	1	2	0	0	0	2	2	0	0	0	2	1	2	1	2	0	5.959	2.555	2.337	51.05	14.69	5.55	52.5	26.3
Z807	E3	Y1	2	0	2	1	0	1	1	1	0	1	0	0	0	1	2	0	0	0	2	1	2	1	1	0	6.749	2.121	3.186	30	6.85	5.05	80	22.45
Z813	E3	Y1	2	0	0	2	0	0	2	0	0	2	0	0	0	2	2	0	0	2	2	2	2	0	2	0	6.249	2.301	2.719	44.63	12.39	5.35	75	22.7
Z818	E3	Y1	2	0	1	2	0	1	1	1	0	1	0	0	0	1	2	1	0	NA	2	1	2	1	1	0	5.981	2.395	2.503	44.35	14.09	5.85	67	21.9
Z853	E3	Y1	2	0	2	1	0	1	1	1	1	1	0	0	0	1	2	0	0	0	2	1	2	0	1	0	6.537	2.305	2.84	55.34	16.88	4.6	77.5	19.95
Z855	E3	Y1	2	0	0	2	0	0	2	0	1	2	0	0	0	2	2	0	0	2	2	1	2	0	2	0	5.723	2.433	2.357	55.22	13.69	5.65	67	26.45
Z1080	E3	Y1	2	0	2	2	0	1	1	1	1	1	0	0	0	1	2	0	0	0	1	1	2	1	1	0	6.448	2.267	2.848	40.38	11.29	5.25	55	23.6
Z272	E3	Y1	2	0	0	2	0	0	2	0	0	1	0	0	0	1	2	1	1	2	2	2	1	0	1	0	5.872	2.352	2.505	43.48	11.26	5.95	50	25.1
Z283	E3	Y1	1	0	2	2	0	1	1	1	0	1	0	0	0	1	2	1	0	0	2	2	2	1	1	0	6.775	2.12	3.202	33.64	7.93	6.55	52	23.35
Z296	E3	Y1	2	0	2	2	0	0	2	0	0	1	0	0	0	1	2	0	0	NA	2	1	2	1	1	0	6.859	2.106	3.265	22.73	5.89	5.75	72	24.05
Z315	E3	Y1	2	0	1	2	0	1	1	1	0	1	0	0	0	1	2	1	0	2	2	1	2	1	1	0	6.163	2.472	2.498	33.97	8.7	6.35	50	22.6
Z316	E3	Y1	2	0	2	1	0	0	1	0	0	1	0	0	0	1	2	1	0	0	1	0	2	1	1	0	6.596	2.106	3.149	12.81	3.47	5.9	81	21
Z317	E3	Y1	2	0	1	2	0	1	1	1	0	1	0	0	0	1	2	1	0	NA	2	0	2	1	1	0	6.175	2.481	2.494	33.16	9.24	6	42.5	21.1
Z318	E3	Y1	2	0	2	1	0	1	1	1	1	2	0	0	0	1	2	0	0	0	2	1	2	1	2	0	6.683	2.201	3.043	50.34	13.68	5.65	83.5	23.9
Z338	E3	Y1	2	0	2	1	0	2	0	2	1	1	0	0	0	1	2	1	0	0	2	1	2	1	1	0	6.538	2.215	2.956	21.81	5.55	6.05	64	21.65
Z343	E3	Y1	2	0	2	2	0	1	1	1	0	2	0	0	0	2	2	0	0	2	2	0	2	0	2	0	6.238	2.095	2.984	25	5.65	5.8	75	24.05
Z344	E3	Y1	2	0	2	1	0	1	1	1	0	1	0	0	0	1	2	0	0	2	2	1	2	0	1	0	7.082	2.063	3.444	29.68	7.55	5.45	66	22.6
Z367	E3	Y1	2	0	2	2	0	0	2	0	0	2	0	0	0	2	2	0	0	2	2	2	2	0	2	0	6.606	2.018	3.278	31.9	7.56	6.05	79	25
Z470	E3	Y1	2	0	2	2	0	0	2	0	0	2	0	0	0	1	2	1	0	2	2	2	2	1	NA	0	6.474	2.146	3.028	35.37	9.92	6.1	90	24.9
Z497	E3	Y1	2	0	1	1	0	1	1	1	1	1	0	0	0	1	2	1	0	2	2	2	2	1	2	0	6.382	2.002	3.197	16.24	4.16	4.9	78	23.45
Z776	E3	Y1	2	0	2	1	0	1	1	1	0	1	0	0	0	1	2	0	0	0	1	0	2	0	1	0	6.836	2.08	3.293	33.06	8.93	5.05	44	23.25
Z785	E3	Y1	2	0	1	1	0	1	1	1	0	1	0	0	0	1	2	1	0	2	2	0	2	1	1	0	5.863	2.282	2.572	63.81	21.3	5.45	35	22.2
Z799	E3	Y1	1	0	2	2	0	1	1	1	0	1	0	0	0	1	2	0	0	0	2	1	2	0	1	0	6.493	2.21	2.954	28.26	7.31	5.4	40	21.7
Z800	E3	Y1	2	0	1	2	0	1	1	1	0	1	0	0	0	0	2	2	0	2	2	1	2	1	2	0	6.216	2.308	2.699	30.67	7.27	6.8	53	22.85
Z819	E3	Y1	2	0	1	2	0	1	1	1	0	1	0	0	0	1	2	0	0	2	2	2	2	1	1	0	6.072	2.225	2.733	50.38	15.44	5.25	82	20.65
Z823	E3	Y1	2	0	1	2	0	0	2	0	1	1	0	0	0	1	2	0	0	NA	2	1	2	0	1	0	5.479	2.201	2.492	36.26	11.26	4.75	45	21.95
Z824	E3	Y1	2	0	2	2	0	1	1	1	0	1	0	0	0	1	2	0	0	NA	2	1	2	1	1	0	6.26	2.159	2.904	39.59	10.79	5.1	45	23.35
Z825	E3	Y1	2	0	1	2	0	1	1	1	1	1	0	0	0	1	2	0	0	2	2	2	2	1	1	0	5.655	2.363	2.395	37.26	10.77	4.8	46	22.6
Z850	E3	Y1	1	0	2	2	0	1	1	1	1	1	0	0	0	1	2	1	0	2	2	2	2	1	1	0	6.447	2.301	2.81	55.4	17.05	5.65	60	22.15
Z851	E3	Y1	2	0	1	2	0	0	2	0	1	1	0	0	0	1	2	0	0	NA	2	2	2	0	1	0	5.862	2.419	2.427	60.56	16.95	4.5	77.5	22.8
Z856	E3	Y1	2	0	1	2	0	1	1	1	0	2	0	0	0	1	2	1	0	0	2	1	2	1	2	0	6.101	2.381	2.567	48.18	13.13	6	92	23.65
Z881	E3	Y1	2	0	2	1	0	0	2	0	0	1	0	0	0	1	2	0	0	2	2	1	2	1	1	0	6.512	2.074	3.15	28.57	7.52	4.45	76	24.05
Z245	E3	Y1	0	0	0	0	0	0	0	0	0	0	0	0	0	0	2	2	0	0	0	0	0	0	0	0	4.97	2.724	1.827	51.55	12.77	6.65	85	20.3
Z248	E3	Y1	2	0	2	2	0	1	1	1	0	1	0	0	0	1	2	1	0	0	2	1	2	1	2	0	6.633	2.26	2.939	36.22	9.07	6.3	66.5	25.1
Z273	E3	Y1	2	0	1	2	0	0	2	0	1	2	0	0	0	2	2	1	0	0	2	2	2	0	2	0	5.808	2.488	2.337	45.97	11.1	6.15	49	25.8
Z284	E3	Y1	1	0	2	2	0	1	1	1	1	1	0	0	0	1	2	1	0	2	2	2	2	1	1	0	6.684	2.36	2.834	53.95	15.57	6.2	62	22.35
Z319	E3	Y1	2	0	2	1	0	1	1	1	1	1	0	0	0	1	2	0	0	2	2	1	2	0	1	0	7.117	2.213	3.228	54	15.88	5.55	94	22.35
Z328	E3	Y1	2	0	2	1	0	1	1	1	0	1	0	0	0	1	2	1	0	NA	2	0	2	1	1	0	6.563	2.131	3.085	24.6	6.26	6	70	22.75
Z329	E3	Y1	2	0	2	2	0	1	1	1	1	0	0	0	0	0	2	2	0	2	2	2	2	0	1	0	6.363	2.106	3.03	16.56	3.92	6.9	71	17.9
Z339	E3	Y1	2	0	2	1	0	2	0	2	1	1	0	0	0	1	2	1	0	2	2	1	2	1	1	0	6.551	2.184	3.004	32.35	7.56	6.3	50	22.7
Z345	E3	Y1	2	0	1	1	0	1	1	1	0	1	0	0	0	1	2	0	0	0	2	1	2	0	1	0	6.541	2.334	2.807	37.63	9.44	5.6	60	23.15
Z362	E3	Y1	2	0	2	1	0	1	1	1	0	1	0	0	0	1	2	0	0	0	2	1	2	0	1	0	6.912	2.094	3.307	33.33	8.44	5.65	65.5	22.25
Z363	E3	Y1	2	0	2	2	0	1	1	1	0	1	0	0	0	1	2	1	0	2	2	1	2	1	1	0	6.44	2.065	3.125	39.88	12.64	5.8	58	22.6
Z364	E3	Y1	NA	NA	NA	NA	NA	NA	NA	NA	NA	NA	NA	NA	NA	NA	NA	NA	NA	NA	NA	NA	NA	NA	NA	NA	6.547	2.406	2.732	34.43	10.34	5.75	90	16.25
Z523	E3	Y1	2	0	2	2	0	1	1	1	0	0	0	0	0	0	2	2	0	0	NA	2	1	1	0	0	6.374	2.057	3.103	10.3	2.65	6.5	78	18.3
Z524	E3	Y1	0	0	1	1	0	0	1	0	1	0	0	0	0	0	2	2	1	0	1	1	0	0	0	0	6.644	2.102	3.168	22.97	6.61	5.05	41	26.05
Z787	E3	Y1	2	0	2	1	0	2	0	2	1	1	0	0	0	1	2	1	0	2	2	1	2	1	1	0	6.751	2.223	3.039	27.53	6.46	6.15	41	23.55
Z796	E3	Y1	2	0	2	1	0	1	1	1	0	0	0	0	0	1	2	1	0	NA	2	0	2	1	1	0	6.728	2.21	3.052	43.05	10.82	6.35	42	22.65
Z810	E3	Y1	2	0	1	1	0	1	1	1	0	1	0	0	0	1	2	0	0	0	2	1	2	0	1	0	6.424	2.267	2.837	34.43	8.21	5.2	66	22.05
Z858	E3	Y1	2	0	2	2	0	1	1	1	1	0	0	0	0	0	2	1	0	2	2	1	2	1	1	0	6.809	2.118	3.219	22.86	6.62	5.3	93	16.1
Z871	E3	Y1	2	0	2	1	0	1	1	1	1	1	0	0	0	0	2	1	0	0	2	1	2	0	2	0	6.793	2.076	3.276	30.37	8.66	5.3	90	23.5
Z1082	E3	Y1	2	0	2	2	0	0	2	0	0	1	0	0	0	1	2	1	0	2	2	2	2	0	1	0	6.247	2.253	2.779	52.53	12.86	5.95833	67.5	23.235
Z1137	E3	Y1	2	0	2	2	0	0	2	0	1	2	0	0	0	2	2	1	0	0	2	2	2	0	2	0	6.444	2.348	2.749	49.3	12.44	6.25	52.5	21.92
Z1240	E3	Y1	NA	NA	NA	NA	NA	NA	NA	NA	NA	NA	NA	NA	NA	NA	NA	NA	NA	NA	NA	NA	NA	NA	NA	NA	6.714	2.12	3.169	19.25	5.87	4.58333	88	16.26
Z207	E3	Y2	2	0	1	1	0	0	2	0	0	1	0	0	0	1	2	2	0	0	2	2	2	1	1	0	7.061	2.425	2.916	35.87	10.02	6.75	45	23.55
Z266	E3	Y2	2	0	1	2	0	1	1	1	0	1	0	0	0	1	2	0	0	0	2	1	2	1	1	0	5.964	2.386	2.505	31.56	9.21	5.8	61	24.7
Z274	E3	Y2	2	0	2	2	0	1	1	1	0	2	0	0	0	2	2	0	0	2	2	1	2	1	2	0	6.718	2.26	2.982	54.8	12.82	5.5	77.5	26.65
Z282	E3	Y2	2	0	2	2	0	1	1	1	0	1	0	0	0	1	2	1	0	2	2	1	2	1	1	0	6.739	2.334	2.9	32.78	9.59	5.8	51	23.85
Z285	E3	Y2	1	0	2	2	0	2	0	2	1	0	0	0	0	0	2	2	0	0	2	1	2	2	1	0	6.927	2.252	3.078	11.24	2.27	7	85	17.8
Z289	E3	Y2	1	0	2	2	0	1	1	1	0	1	0	0	0	1	2	1	0	NA	2	2	2	1	1	0	6.698	2.153	3.125	26.51	7.19	6.45	58	23.05
Z297	E3	Y2	2	0	2	2	0	1	1	1	1	0	0	0	0	0	2	1	0	2	2	1	2	2	1	0	6.943	2.15	3.242	18.23	4.61	5.6	82	18
Z298	E3	Y2	2	0	2	2	0	1	1	1	1	1	0	0	0	1	2	2	0	2	2	2	2	1	1	0	6.966	2.138	3.264	16.06	3.82	5.8	90	17.4
Z299	E3	Y2	2	0	1	1	0	1	1	1	0	1	0	0	0	1	2	0	0	0	2	1	2	1	1	0	6.14	2.402	2.56	23.74	6.13	5.9	48	22.4
Z300	E3	Y2	2	0	2	1	0	2	0	2	1	0	0	0	0	0	2	1	0	NA	2	1	2	1	0	0	NA	NA	NA	NA	NA	6.2	87	14.95
Z309	E3	Y2	2	0	1	2	0	1	1	1	0	1	0	0	0	1	2	1	0	2	2	1	2	1	1	0	6.158	2.461	2.506	29.61	8.02	6.3	55.5	22.5
Z320	E3	Y2	2	0	2	1	0	2	0	2	1	0	0	0	0	0	2	0	0	2	2	0	2	1	0	0	6.973	2.176	3.238	16.17	3.33	5.5	92.5	15.8
Z322	E3	Y2	2	0	2	1	0	1	1	1	1	1	0	0	0	1	2	0	0	2	2	1	2	0	1	0	7.107	2.22	3.206	40.97	10.14	5.6	72.5	22.1
Z330	E3	Y2	NA	NA	NA	NA	NA	NA	NA	NA	NA	NA	NA	NA	NA	NA	NA	NA	NA	NA	NA	NA	NA	NA	NA	NA	6.606	2.243	2.948	27.12	5.35	6.15	80	23
Z331	E3	Y2	2	0	2	2	0	2	0	2	1	1	0	0	0	1	2	1	0	0	2	1	2	1	1	0	6.591	2.308	2.859	42.42	12.1	5.95	53.5	22
Z333	E3	Y2	NA	NA	NA	NA	NA	NA	NA	NA	0	NA	NA	NA	NA	NA	NA	0	NA	NA	NA	0	NA	NA	NA	NA	6.64	2.214	3.006	28.07	6.61	5.5	91	22.65
Z344	E3	Y2	2	0	2	1	0	1	1	1	0	1	0	0	0	1	2	0	0	2	2	1	2	0	1	0	7.082	2.063	3.444	29.68	7.55	5.45	66	22.6
Z346	E3	Y2	2	0	2	1	0	1	1	1	0	1	0	0	0	1	2	0	0	NA	2	1	2	0	1	0	7.1	2.158	3.315	30	8.14	5.55	91.5	22.55
Z350	E3	Y2	2	0	2	1	0	1	1	1	0	1	0	0	0	1	2	0	0	2	2	0	2	0	1	0	6.847	2.16	3.18	38.42	9.16	5.75	85	23.15
Z359	E3	Y2	2	0	2	2	0	2	0	2	1	1	0	0	0	1	2	1	0	NA	2	1	2	1	1	0	6.491	2.265	2.875	29.66	9.78	6.2	60	21.75
Z370	E3	Y2	NA	NA	NA	NA	NA	NA	NA	NA	NA	NA	NA	NA	NA	NA	NA	NA	NA	NA	NA	NA	NA	NA	NA	NA	6.826	2.191	3.12	19.38	5.6	5.85	85	16.75
Z771	E3	Y2	2	0	2	1	0	1	1	1	0	2	0	0	0	2	2	0	0	NA	2	1	2	0	2	0	6.432	2.086	3.09	18.12	5.6	5.05	47.5	24.15
Z772	E3	Y2	NA	NA	NA	NA	0	NA	0	NA	0	2	0	NA	NA	2	2	NA	0	NA	NA	NA	NA	NA	NA	NA	5.793	2.147	2.703	31.2	9.51	6.1	35	24.6
Z777	E3	Y2	2	0	2	2	0	2	0	2	1	1	0	0	0	1	2	1	0	2	2	1	2	1	1	0	6.39	2.221	2.882	29.06	7.82	5.7	38	22.65
Z778	E3	Y2	2	0	2	1	0	1	1	1	0	1	0	0	0	1	2	1	0	0	1	0	2	1	1	0	6.551	2.017	3.254	29.06	7.76	5.2	36	22.35
Z784	E3	Y2	2	0	1	1	0	1	1	1	0	1	0	0	0	1	2	0	0	NA	2	1	2	1	1	0	5.97	2.341	2.553	48.66	12.51	5.4	43	24.45
Z811	E3	Y2	2	0	2	1	0	0	1	1	0	1	0	0	0	1	2	0	0	0	2	1	2	0	1	0	7.003	2.125	3.302	39.35	9.37	5.2	82	22.55
Z817	E3	Y2	2	0	2	2	0	2	0	2	1	1	0	0	0	1	2	0	0	0	2	1	2	1	2	0	6.72	2.175	3.096	39.86	10.75	5.05	56	23.8
Z832	E3	Y2	2	0	1	1	0	1	0	1	0	1	0	0	0	1	2	0	0	0	2	1	2	1	1	0	6.242	2.399	2.606	43.85	13.02	5.15	50	22.8
Z847	E3	Y2	2	0	2	1	0	1	1	1	0	1	0	0	0	1	2	0	0	NA	0	0	2	1	1	0	6.567	2.087	3.155	20.41	5.59	4.65	72.5	21.9
Z848	E3	Y2	2	1	2	2	0	0	2	0	0	2	0	0	0	2	2	0	0	2	1	1	2	1	2	0	6.815	2.05	3.33	20.66	4.82	5.5	74	22.4
Z849	E3	Y2	1	0	1	2	0	1	1	1	0	1	0	0	0	1	2	1	0	NA	2	1	1	0	1	0	6.045	2.414	2.514	50.87	14.24	5.6	52	21.3
Z852	E3	Y2	2	0	2	1	0	1	1	1	1	1	0	0	0	1	2	0	0	0	2	1	2	1	1	0	6.53	2.361	2.769	66.46	16.95	4.7	82	21.8
Z860	E3	Y2	2	0	1	1	0	0	2	0	0	1	0	0	0	1	2	1	1	2	2	2	1	0	1	0	5.851	2.398	2.443	57	15.78	6	50	23.35
Z861	E3	Y2	2	0	2	2	0	1	1	1	0	1	0	0	0	1	2	1	0	0	2	1	2	1	1	0	6.749	2.229	3.031	38.61	9.32	5.85	75	23.5
Z872	E3	Y2	2	0	2	1	0	2	0	2	1	0	0	0	0	0	2	2	0	NA	2	1	2	2	1	0	6.815	2.22	3.076	19.82	6.47	6.15	80	17.15
Z873	E3	Y2	2	0	2	1	0	1	1	1	0	1	0	0	0	1	2	1	0	2	1	0	2	1	1	0	6.775	2.026	3.359	18.58	5.55	5.25	68.5	22.85
Z1068	E3	Y2	2	0	2	2	0	1	1	1	0	2	0	0	0	2	2	0	0	2	2	1	2	1	2	0	6.61	2.254	2.935	59.7	15.53	5.375	56	23.965
Z1147	E3	Y2	2	0	2	2	0	2	0	2	1	0	0	0	0	0	2	1	1	0	2	1	1	1	1	0	6.619	2.075	3.194	15.73	3.99	4.79167	77	13.96
ZJ-1406	E3	Y2	2	0	2	2	0	0	2	0	0	1	0	0	0	1	2	1	0	NA	2	1	2	0	1	0	6.479	2	3.248	19.34	5.33	5.25	51.5	24.9
Z175	E3	Y2	2	0	1	1	0	0	2	0	1	1	0	0	0	1	2	2	1	0	2	2	1	0	1	0	5.943	2.402	2.48	60.58	15.21	6.65	53.5	22.75
Z205	E3	Y2	2	0	1	1	0	0	2	0	1	1	0	0	0	1	2	0	0	2	2	1	2	1	1	0	6.934	2.159	3.216	41.55	10.18	5.55	85	26.65
Z244	E3	Y2	2	0	2	2	0	1	1	1	0	0	0	0	0	0	2	1	0	2	2	1	1	1	0	0	6.145	2.109	2.932	27.39	8.69	5.7	82.5	15.7
Z246	E3	Y2	2	0	2	2	0	0	2	0	0	0	0	0	0	0	2	2	0	0	2	2	1	1	0	0	6.083	2.106	2.9	36.72	11.76	5.5	84	16.7
Z254	E3	Y2	2	0	1	2	0	0	2	0	1	1	0	0	0	1	2	0	0	2	2	1	2	1	1	0	5.888	2.334	2.532	42.64	10.62	5.65	90	24.95
Z258	E3	Y2	2	0	1	1	0	1	1	1	1	1	0	0	0	1	2	0	0	2	2	1	2	0	1	0	6.201	2.325	2.675	44.51	10.67	5.85	74	24.6
Z259	E3	Y2	2	0	2	2	0	1	1	1	0	1	0	0	0	1	2	0	0	NA	2	1	2	0	1	0	6.625	2.138	3.102	43.51	10.55	5.45	74	24.4
Z262	E3	Y2	2	0	2	1	0	1	1	1	0	1	0	0	0	1	2	0	0	2	2	1	2	0	1	0	6.766	2.095	3.238	27.02	7.03	5.9	72	24.35
Z264	E3	Y2	2	0	2	1	0	1	1	1	0	1	0	0	0	1	2	0	0	0	2	1	2	0	1	0	6.7	2.145	3.137	54.24	14.85	5.5	73.5	24.7
Z267	E3	Y2	2	0	1	2	0	1	1	1	1	2	0	0	0	2	2	0	0	0	2	0	2	1	2	0	5.93	2.44	2.434	47.34	12.32	5.65	61	25.95
Z275	E3	Y2	2	0	1	2	0	1	1	1	1	2	0	0	0	2	2	0	0	0	2	1	2	1	2	0	5.975	2.57	2.329	49.38	13.06	5.95	72	26.05
Z301	E3	Y2	2	0	2	2	0	2	0	2	0	0	0	0	0	0	2	0	0	0	2	1	2	2	0	0	7.117	2.264	3.151	13.69	3.23	5.5	90	16.6
Z306	E3	Y2	2	0	2	2	0	0	2	0	0	1	0	0	0	1	2	0	0	0	1	0	2	0	1	0	7.072	2.069	3.425	14.63	3.13	5.8	67.5	23.6
Z307	E3	Y2	2	1	2	1	0	1	1	1	0	1	0	0	0	1	2	1	0	2	2	0	2	0	1	0	6.949	2.171	3.205	45.95	12.31	6.5	67	22.7
Z308	E3	Y2	2	1	1	1	0	1	1	1	0	1	0	0	0	1	2	1	0	NA	2	0	2	0	1	0	6.569	2.223	2.96	32.31	6.97	6.15	60	23.45
Z340	E3	Y2	2	0	2	2	0	2	0	2	1	1	0	0	0	1	2	1	0	0	1	1	2	1	1	0	6.581	2.211	2.98	21.08	7.06	5.85	70	22.85
Z365	E3	Y2	2	0	1	1	0	1	1	1	1	1	0	0	0	1	2	0	0	2	2	1	2	0	1	0	6.356	2.354	2.704	64.29	18.22	5.4	54.5	21.5
Z368	E3	Y2	NA	NA	NA	NA	NA	NA	NA	NA	NA	NA	NA	NA	NA	NA	NA	NA	NA	NA	NA	NA	NA	NA	NA	NA	6.527	2.313	2.828	64.85	16.99	5.7	56	23.15
Z500	E3	Y2	2	0	1	1	0	0	2	0	0	2	0	0	0	2	2	0	0	2	2	0	2	1	2	0	7.044	2.102	3.36	20.61	4.51	5.35	80	24.1
Z677	E3	Y2	2	0	2	1	0	1	1	1	0	0	0	0	0	0	2	2	1	2	2	2	1	0	1	0	6.898	2.042	3.384	17.56	3.98	6.5	86.5	16.7
Z727	E3	Y2	2	0	2	1	0	1	1	1	0	0	0	0	0	0	2	2	1	2	2	2	1	0	1	0	6.677	2.057	3.251	19.44	4.9	6.5	82	16.05
Z786	E3	Y2	2	0	2	1	0	1	1	1	1	1	0	0	0	1	2	0	0	NA	2	1	2	1	1	0	6.916	2.305	3.005	44.94	10.87	4.8	71	23.8
Z790	E3	Y2	1	0	1	2	0	0	2	0	0	1	0	0	0	1	2	1	0	0	2	1	2	1	1	0	5.957	2.322	2.568	37.5	10.34	5.95	41	22.25
Z792	E3	Y2	2	0	1	1	0	1	1	1	1	1	0	0	0	1	2	0	0	2	2	1	2	1	1	0	6.072	2.526	2.41	52.25	11.83	5.3	51	23.45
Z802	E3	Y2	1	0	2	2	0	2	0	2	1	0	0	0	0	0	2	2	0	2	2	2	2	1	1	0	7.032	2.286	3.079	7.24	1.91	6.4	72	16.8
Z804	E3	Y2	0	0	2	2	0	2	0	2	1	0	0	0	0	0	2	2	0	2	2	2	2	2	1	0	7.115	2.282	3.12	8.43	2.4	6.8	83	15.65
Z805	E3	Y2	2	0	2	2	0	1	1	1	1	1	0	0	0	1	2	1	0	0	2	1	2	1	1	0	6.775	2.309	2.938	40.64	11.06	5.65	46.5	22.65
Z808	E3	Y2	2	0	2	2	0	1	1	1	1	0	0	0	0	0	2	1	0	NA	2	1	2	2	0	0	6.865	2.122	3.238	22.06	5.49	5.6	85	14.8
Z827	E3	Y2	2	0	2	2	0	1	0	1	0	1	0	0	0	1	2	1	0	0	2	1	2	1	2	0	6.105	2.002	3.053	20	5.79	5.8	47.5	23.35
Z828	E3	Y2	2	0	2	2	0	0	2	0	0	1	0	0	0	1	2	0	0	2	2	1	2	0	1	0	6.237	1.95	3.204	41.1	12.84	4.7	42	22.55
Z835	E3	Y2	2	0	2	2	0	1	1	1	0	1	0	0	0	1	2	0	0	NA	2	1	2	0	1	0	6.712	2.048	3.284	47.13	12.3	4.15	55	22.7
Z836	E3	Y2	2	0	1	2	0	0	2	0	1	1	0	0	0	1	2	0	0	2	2	1	2	0	1	0	5.591	2.189	2.558	42.54	14.34	4.1	64.5	21.4
Z837	E3	Y2	1	0	2	1	0	1	1	1	0	1	0	0	0	1	2	1	0	2	1	0	2	0	1	0	6.458	1.99	3.25	18.93	4.79	5.6	81	22.8
Z838	E3	Y2	2	0	2	1	0	2	0	2	1	0	0	0	0	0	2	1	0	2	2	1	2	1	1	0	6.929	2.142	3.239	24.64	7.15	4.8	85	17.4
Z862	E3	Y2	2	0	2	2	0	1	1	1	2	0	0	0	0	0	2	2	0	NA	2	2	2	1	1	0	6.525	2.158	3.03	19.33	4.71	6.5	79.5	18.1
Z863	E3	Y2	2	0	2	1	0	2	0	2	0	0	0	0	0	0	2	2	0	2	2	2	2	2	1	0	6.781	2.212	3.073	13.73	4.51	6.4	87.5	15.85
Z864	E3	Y2	2	0	1	2	0	1	1	1	1	1	0	0	0	1	2	1	0	2	2	1	2	1	2	0	6.175	2.322	2.66	47.5	12.87	6.3	82	22.95
Z865	E3	Y2	2	0	1	2	0	2	0	2	1	1	0	0	0	1	2	1	0	2	2	2	2	1	2	0	5.865	2.195	2.675	20.07	6.1	6.2	73	22.65
Z1084	E3	Y2	2	0	2	2	0	0	2	0	0	1	0	0	0	1	2	1	0	2	2	2	2	0	1	0	6.617	2.108	3.146	17.63	4.08	6.04167	48.5	24.025
Z178	E3	Y2	2	0	1	1	0	1	1	1	1	1	0	0	0	1	2	1	0	NA	2	1	2	0	1	0	6.164	2.347	2.629	34.46	8.33	5.6	52	24.55
Z256	E3	Y2	2	0	2	2	0	2	0	2	1	1	0	0	0	1	2	1	0	0	2	1	2	1	1	0	6.368	2.355	2.707	44.23	11	5.85	71	24.35
Z260	E3	Y2	2	0	2	1	0	1	1	1	0	1	0	0	0	1	2	0	0	0	NA	1	2	0	1	0	6.927	2.181	3.184	40	11.39	5.75	73	24.75
Z263	E3	Y2	2	0	0	2	0	0	2	0	2	2	0	0	0	2	2	1	0	0	2	2	2	0	1	0	5.709	2.537	2.258	57.94	14.82	6.4	52	24.9
Z268	E3	Y2	2	0	1	2	0	0	2	0	2	1	0	0	0	1	2	1	0	NA	2	2	2	0	1	0	5.827	2.405	2.441	57.2	14.33	5.75	56	23.2
Z270	E3	Y2	2	0	2	1	0	1	1	1	0	1	0	0	0	1	2	0	0	2	1	0	2	0	1	0	6.99	2.051	3.413	29.02	6.8	5.8	47	26
Z271	E3	Y2	2	1	2	2	0	0	1	0	0	1	0	0	0	1	2	0	0	NA	0	0	1	0	2	0	7.085	2.065	3.439	15.38	3.65	5.45	80	24.6
Z276	E3	Y2	2	0	2	2	0	1	1	1	0	2	0	0	0	2	2	0	0	2	2	1	2	1	2	0	6.876	2.276	3.025	50.89	12.71	5.7	61.5	27.25
Z277	E3	Y2	2	0	1	2	0	1	1	1	1	1	0	0	0	1	2	1	0	0	2	1	2	1	1	0	5.995	2.545	2.358	38.07	10.9	6.05	55	24.7
Z279	E3	Y2	2	0	1	2	0	1	1	1	1	1	0	0	0	1	2	1	0	2	2	2	2	0	1	0	6.088	2.319	2.629	51.22	10.58	6.25	47	24.75
Z302	E3	Y2	2	0	2	2	0	0	2	0	1	0	0	0	0	0	2	1	0	NA	2	1	2	1	1	0	6.911	2.092	3.308	7.49	1.92	5.85	85	16
Z303	E3	Y2	2	0	2	1	0	1	1	1	0	0	0	0	0	0	2	0	0	2	2	1	2	2	0	0	6.98	2.284	3.068	21.43	4.48	5.5	85	16
Z304	E3	Y2	2	0	2	2	0	0	2	0	1	0	0	0	0	0	2	1	0	0	2	1	2	1	1	0	6.928	2.109	3.291	11.31	2.71	5.9	90	16.7
Z305	E3	Y2	NA	NA	NA	NA	NA	NA	NA	NA	NA	NA	NA	NA	NA	NA	NA	NA	NA	NA	NA	NA	NA	NA	NA	NA	6.937	2.108	3.297	16.75	3.56	5.85	90	15.65
Z321	E3	Y2	2	0	2	2	0	0	2	0	0	1	0	0	0	1	2	1	0	0	2	0	2	1	1	0	6.701	2.316	2.897	37.96	8.91	6	70.5	22.5
Z324	E3	Y2	NA	NA	NA	NA	0	NA	NA	2	NA	NA	NA	NA	0	NA	NA	NA	NA	NA	NA	NA	2	NA	0	0	6.939	2.196	3.163	20	5.8	6.2	83.5	21.75
Z347	E3	Y2	1	0	2	2	0	1	1	1	0	1	0	0	0	1	2	1	0	NA	2	1	2	0	1	0	NA	NA	NA	NA	NA	6.5	69	22.1
Z438	E3	Y2	NA	NA	NA	NA	NA	NA	NA	NA	NA	NA	NA	NA	NA	NA	NA	NA	NA	NA	NA	NA	NA	NA	NA	NA	6.938	2.071	3.358	22.4	5.37	5.05	83	21.25
Z441	E3	Y2	NA	NA	NA	NA	NA	NA	NA	NA	NA	NA	NA	NA	NA	NA	NA	NA	NA	NA	NA	NA	NA	NA	NA	NA	6.91	2.059	3.366	18.05	4.83	5.55	80	21.8
Z551	E3	Y2	2	0	2	1	0	0	2	0	0	1	0	0	0	1	2	1	0	NA	1	1	2	0	1	0	6.773	2.053	3.303	18.85	3.95	6	45	25.9
Z559	E3	Y2	2	0	2	2	0	1	1	1	0	1	0	0	0	1	2	1	0	2	2	1	2	1	1	0	6.768	2.286	2.967	37.29	10.35	5.95	70	24.85
Z726	E3	Y2	2	0	2	1	0	1	1	1	0	1	0	0	0	1	2	0	0	0	2	1	2	0	1	0	6.867	2.073	3.318	39.22	10.36	4.85	49	22.15
Z779	E3	Y2	1	0	2	2	0	2	0	2	1	0	0	0	0	0	2	1	0	0	2	2	2	1	1	0	6.479	2.167	2.993	24.71	7.03	4.65	90	14.3
Z781	E3	Y2	2	0	1	2	0	1	1	1	0	2	0	0	0	2	2	0	0	NA	2	1	2	1	2	0	5.894	2.425	2.435	55.47	17.06	5.7	45.5	26.7
Z783	E3	Y2	2	0	2	1	0	1	1	1	1	1	0	0	0	1	2	1	0	0	2	2	2	1	2	0	6.67	2.137	3.125	42.59	10.96	5.5	40	24.65
Z793	E3	Y2	2	0	1	2	0	1	1	1	1	1	0	0	0	1	2	1	0	NA	2	1	2	1	1	0	5.838	2.54	2.303	39.74	10.74	5.55	36	21
Z846	E3	Y2	2	0	2	1	0	2	0	2	1	0	0	0	0	0	2	1	0	2	2	2	2	1	1	0	6.638	2.132	3.119	15	4.7	4.55	88.5	15
Z859	E3	Y2	NA	NA	NA	NA	NA	NA	NA	NA	NA	NA	NA	NA	NA	NA	NA	NA	NA	NA	NA	NA	NA	NA	NA	NA	NA	NA	NA	NA	NA	NA	NA	NA
Z866	E3	Y2	2	0	1	2	0	2	0	2	1	0	0	0	0	0	2	1	0	0	2	1	2	2	2	0	6.05	2.244	2.703	23.47	6.16	5.4	87.5	15.4
Z867	E3	Y2	2	0	1	2	0	1	1	1	1	0	0	0	0	0	2	1	0	0	2	2	2	1	1	0	5.969	2.168	2.755	18.67	5.29	5.05	85	15.65
Z868	E3	Y2	2	0	2	2	0	1	1	1	1	0	0	0	0	0	2	1	0	0	2	0	2	1	1	0	6.697	2.109	3.191	33	9.81	5.05	88	17.1
Z874	E3	Y2	2	0	2	2	0	1	0	1	1	0	0	0	0	0	2	1	0	2	2	1	2	2	1	0	6.971	2.157	3.253	30.18	8.15	4.5	70	13.55
Z885	E3	Y2	2	0	2	1	0	1	1	1	0	1	0	0	0	1	2	0	0	0	2	1	2	0	1	0	7.038	2.078	3.394	31.09	6.68	5.7	68	23.4
Z1210	E3	Y2	2	0	1	1	0	0	1	0	1	1	0	0	0	1	2	1	0	0	2	1	2	1	1	0	5.994	2.386	2.515	38.96	10.3	5.70833	42	22.865
Z159	E3	Y2	2	0	1	1	0	1	1	1	0	1	0	0	0	1	2	0	0	2	2	1	2	0	1	0	5.821	2.248	2.592	34.38	11.45	4.15	90	16.4
Z200	E3	Y2	2	0	1	1	0	1	1	1	0	1	0	0	0	1	2	1	0	NA	2	1	2	0	1	0	6.369	2.195	2.906	46.99	13.55	4.85	91.5	19.5
Z247	E3	Y2	2	0	0	2	0	2	0	2	0	2	0	0	0	2	2	1	1	NA	2	2	1	0	2	0	6.473	2.107	3.078	38.89	11.05	5.5	67	24.95
Z250	E3	Y2	2	0	2	1	0	1	1	1	0	1	0	0	0	1	2	1	0	2	2	1	2	0	1	0	6.882	2.022	3.415	23.66	5.32	6.35	80	25.5
Z257	E3	Y2	2	0	2	1	0	2	0	2	1	1	0	0	0	1	2	1	0	0	2	0	2	1	1	0	6.45	2.277	2.84	27.89	7.08	6.1	74	23.45
Z261	E3	Y2	2	0	1	1	0	1	1	2	0	1	0	0	0	1	2	0	0	0	NA	1	2	0	0	0	6.316	2.291	2.762	37.6	9.01	5.55	50	24
Z269	E3	Y2	2	0	2	1	0	2	0	2	0	0	0	0	0	0	2	1	0	2	2	1	1	0	0	0	6.515	2.033	3.216	24.07	7.24	5.3	87	15.8
Z325	E3	Y2	1	0	1	1	0	2	0	2	1	2	0	0	0	2	2	1	0	0	2	2	2	1	2	0	5.796	2.271	2.554	21.98	4.71	6.2	60	23.4
Z334	E3	Y2	2	0	2	2	0	1	1	1	0	1	0	0	0	1	2	1	0	2	1	1	2	1	1	0	6.609	2.146	3.084	29.29	8.25	6.1	71	22.45
Z335	E3	Y2	NA	0	NA	NA	NA	2	NA	1	0	NA	NA	0	0	NA	NA	NA	0	NA	NA	NA	NA	NA	NA	NA	6.875	2.171	3.174	33.33	8.13	5.9	64	22.05
Z348	E3	Y2	1	0	2	1	0	1	1	1	0	1	0	0	0	1	2	0	0	NA	2	1	2	0	1	0	6.842	2.177	3.149	44.79	11.81	5.6	62.5	22
Z349	E3	Y2	2	0	1	1	0	1	1	1	0	1	0	0	0	1	2	1	0	2	2	2	2	1	1	0	6.058	2.377	2.552	28.72	8.53	6.1	68	21.75
Z351	E3	Y2	2	0	1	1	0	2	0	2	1	0	0	0	0	0	2	0	0	0	2	1	2	0	1	0	6.312	2.223	2.844	16.44	4.33	5.5	85	17
Z352	E3	Y2	2	0	1	1	0	0	2	0	0	1	0	0	0	1	2	1	0	0	2	2	2	1	1	0	5.938	2.363	2.518	42.86	12.46	5.85	55	21.95
Z369	E3	Y2	NA	NA	NA	NA	NA	NA	NA	NA	NA	NA	NA	NA	NA	NA	NA	NA	NA	NA	NA	NA	NA	NA	NA	NA	5.966	2.205	2.709	40.82	8.76	5.9	85	26.75
Z371	E3	Y2	NA	NA	NA	NA	NA	NA	NA	NA	NA	NA	NA	NA	NA	NA	NA	NA	NA	NA	NA	NA	NA	NA	NA	NA	6.532	2.204	2.967	37.93	8.52	5.5	86	20.95
Z427	E3	Y2	NA	NA	NA	NA	NA	NA	NA	NA	NA	NA	NA	NA	NA	NA	NA	NA	NA	NA	NA	NA	NA	NA	NA	NA	7.213	2.13	3.395	21.66	5.18	5.15	81.5	21.1
Z486	E3	Y2	1	1	2	2	0	2	0	2	0	0	0	0	0	0	2	1	0	NA	2	2	0	0	0	0	7.12	2.101	3.395	24.08	4.68	5.55	75	22.55
Z732	E3	Y2	2	0	2	2	0	0	2	0	0	1	0	0	0	1	2	0	0	0	1	0	2	0	1	0	6.694	2.109	3.181	30.48	9.23	5.15	59.5	23.8
Z744	E3	Y2	2	0	2	1	0	1	1	1	0	1	0	0	0	1	2	0	0	0	1	0	2	0	1	0	6.814	2.055	3.324	23.36	5.95	5	45	23.3
Z773	E3	Y2	2	0	2	2	0	0	2	0	0	1	0	0	0	1	2	0	0	0	2	1	2	1	1	0	6.866	2.055	3.348	32.52	7.5	4.95	54	22.75
Z791	E3	Y2	2	0	2	1	0	1	1	1	0	0	0	0	0	0	2	2	1	0	2	2	1	0	1	0	6.79	2.022	3.365	15.49	3.03	6.8	80	16.75
Z812	E3	Y2	2	1	2	1	0	1	1	1	1	0	0	0	0	0	2	1	0	2	2	1	2	2	1	0	6.793	2.166	3.141	28.57	8.55	4.7	90	16.3
Z830	E3	Y2	1	0	1	2	0	1	1	1	1	1	0	0	0	1	2	1	0	2	1	2	2	0	1	0	5.829	2.341	2.494	49.09	15.46	5.55	57	22.6
Z831	E3	Y2	2	0	2	1	0	1	1	1	0	1	0	0	0	1	2	0	0	0	2	1	2	0	1	0	6.98	2.038	3.434	22.14	5.95	4.85	57.5	21.75
Z869	E3	Y2	2	0	1	2	0	0	2	0	1	1	0	0	0	1	2	0	0	2	2	2	2	0	1	0	6.395	2.257	2.851	24.77	8.22	6.2	80	16.85
Z870	E3	Y2	2	0	2	1	0	2	0	2	1	0	0	0	0	0	2	1	0	0	2	1	2	1	1	0	6.777	2.205	3.077	13.38	3.23	5.25	90	15.6
Z1083	E3	Y2	2	0	2	1	0	0	2	0	0	1	0	0	0	1	2	1	0	0	2	2	2	1	1	0	6.652	2.186	3.046	27.47	6.45	5.58333	61	24.115
ZJ-711	E3	Y2	2	0	2	2	0	2	0	2	0	0	0	0	0	0	2	2	0	0	2	2	2	0	1	0	NA	NA	NA	NA	NA	NA	NA	NA
Z103	E3	Y2	2	0	1	2	0	1	1	1	0	0	0	0	0	0	2	1	0	2	2	1	2	0	1	0	6.644	2.263	2.94	10.93	2.63	5.95	90	18.05
Z191	E3	Y2	2	0	1	1	0	1	1	1	0	1	0	0	0	1	2	0	1	2	2	1	1	0	1	0	7.368	2.292	3.219	43.64	10.2	5	59.5	25.15
Z233	E3	Y2	2	0	1	1	0	1	1	1	0	1	0	0	0	1	2	1	0	2	NA	2	2	1	1	0	NA	NA	NA	NA	NA	NA	NA	NA
Z278	E3	Y2	2	0	2	2	0	2	0	2	1	0	0	0	0	0	2	2	0	0	2	1	2	2	1	0	6.801	2.267	3.002	14.47	4.23	6.25	89	16.8
Z560	E3	Y2	2	0	2	2	0	0	2	0	0	1	0	0	0	1	2	1	0	2	2	1	2	0	1	0	6.616	2.057	3.224	19.44	5.51	5.85	45	24.3
Z875	E3	Y2	2	0	1	1	0	1	1	1	0	1	0	0	0	1	2	1	0	0	2	1	2	1	1	0	6.2	2.222	2.797	18.89	5.26	6.25	65	23.75
Z876	E3	Y2	2	0	2	1	0	1	1	1	0	1	0	0	0	1	2	1	0	2	2	2	2	1	1	0	6.745	2.177	3.103	31.12	8.07	5.95	76.5	23.7
Z877	E3	Y2	2	0	2	1	0	1	1	1	0	1	0	0	0	1	2	0	0	0	2	1	2	0	1	0	7.096	2.151	3.329	31.91	6.96	5.4	80	25.05
Z878	E3	Y2	1	0	2	2	0	1	1	1	1	0	0	0	0	0	2	2	0	NA	2	2	2	0	1	0	6.537	2.29	2.858	21.43	6.24	6.8	84	16.15
Z879	E3	Y2	2	0	1	2	0	1	1	1	0	2	0	0	0	2	2	0	0	0	2	0	2	1	2	0	6.056	2.42	2.509	52.71	16.47	5.45	65	27.45
Z880	E3	Y2	2	0	2	1	0	1	1	1	0	1	0	0	0	1	2	0	0	2	1	1	2	0	1	0	6.706	2.174	3.09	60	16.71	5.05	84.5	23.75
Z882	E3	Y2	2	0	2	2	0	2	0	2	1	0	0	0	0	0	2	2	0	NA	2	1	2	1	1	0	6.768	2.287	2.966	9.57	2.95	6.3	84	15.3
Z883	E3	Y2	2	0	2	2	0	1	1	1	0	2	0	0	0	2	2	0	0	0	1	0	2	1	2	0	6.764	2.16	3.136	31.94	8.66	5.25	78.5	27.7
Z884	E3	Y2	1	0	1	1	0	1	0	1	1	0	0	0	0	0	2	1	0	1	1	1	1	1	1	0	7.023	2.167	3.246	21.74	6.97	5.6	85	15.9
Z969	E3	Y2	2	0	2	2	0	0	2	0	0	1	0	0	0	1	2	0	0	2	2	2	2	0	1	0	6.254	2.006	3.128	47.79	22.19	5.65	31	23.1
Z189	E3	Y2	2	0	2	1	0	1	1	1	1	1	0	0	0	1	2	0	NA	0	2	1	1	0	1	0	5.979	2.29	2.613	50.34	12.86	5.3	85	25.1
Z484	E3	Y2	2	0	2	2	0	0	2	0	0	1	0	0	0	1	2	0	0	2	2	1	2	0	1	0	6.667	2.065	3.236	23.68	5.36	6.15	70	23.25
Z730	E3	Y2	1	0	2	2	0	2	0	2	1	0	0	0	0	0	2	1	0	0	2	2	2	1	1	0	6.281	2.199	2.861	26.32	7.78	4.8	89	15.55
Z742	E3	Y2	2	0	2	1	0	1	1	1	0	1	0	0	0	1	2	0	0	0	1	0	2	0	1	0	6.722	2.047	3.291	20.41	5.78	5.2	43.5	23.05
ZJ-700	E3	Y2	2	0	2	1	0	1	1	1	0	0	0	0	0	0	2	1	0	0	2	2	2	1	0	0	6.664	2.247	2.968	36.89	8.94	5.66667	91	18.505
Z450	E3	Y2	NA	NA	NA	NA	NA	NA	NA	NA	NA	NA	NA	NA	NA	NA	NA	NA	NA	NA	NA	NA	NA	NA	NA	NA	6.585	2.038	3.236	12.94	3.3	5.05	89	21.15
Z1325	E3	Y2	2	0	2	2	0	0	2	0	1	0	0	0	0	0	2	1	0	2	2	1	2	1	1	0	6.617	2.331	2.843	28.37	6.78	5.33333	88	15.935
Z1336	E3	Y2	2	0	1	2	0	0	1	1	0	0	0	0	0	1	2	0	0	NA	2	0	2	0	1	1	6.08	2.116	2.878	16.83	4.04	4.75	66	22.165
Z1376	E3	Y2	1	0	2	2	0	2	0	2	0	0	0	0	0	0	2	2	0	0	2	1	1	0	0	0	6.743	2.05	3.295	11.59	2.6	7	52	18.095
ZJ-667	E3	Y2	NA	NA	NA	NA	NA	NA	NA	NA	NA	NA	NA	NA	NA	NA	NA	NA	NA	NA	NA	NA	NA	NA	NA	NA	5.951	2.104	2.832	20	4.73	5.54167	86	25.735
ZJ-679	E3	Y2	NA	NA	NA	NA	NA	NA	NA	NA	NA	NA	NA	NA	NA	NA	NA	NA	NA	NA	NA	NA	NA	NA	NA	NA	6.795	2.148	3.168	39.32	9.96	5.04167	73	26.07
ZJ-715	E3	Y2	2	1	2	2	0	1	1	1	0	2	0	0	0	2	2	0	0	0	2	2	2	1	2	0	6.793	2.116	3.215	29.52	7.12	5.54167	85	29.665
ZJ-719	E3	Y2	2	0	2	2	0	2	0	2	0	0	0	0	0	0	2	0	0	0	2	2	2	0	0	0	NA	NA	NA	NA	NA	NA	NA	NA
ZJ-720	E3	Y2	NA	NA	0	NA	0	NA	NA	NA	NA	NA	0	0	NA	0	NA	NA	NA	NA	NA	NA	NA	0	0	NA	NA	NA	NA	NA	NA	NA	NA	NA
ZJ-1208	E3	Y2	2	0	2	2	0	2	0	2	1	1	0	0	0	1	2	0	0	2	2	1	2	0	1	0	6.505	2.441	2.667	32.55	8.91	4.54167	72.5	26.785
ZJ-1257	E3	Y2	2	0	2	2	0	0	2	0	0	1	0	0	0	1	2	2	0	0	2	2	2	1	2	0	NA	NA	NA	NA	NA	NA	NA	NA
Z444	E3	Y2	NA	NA	NA	NA	NA	NA	NA	NA	NA	NA	NA	NA	NA	NA	NA	NA	NA	NA	NA	NA	NA	NA	NA	NA	6.627	2.121	3.135	17.42	4.22	5.65	82.5	22.1
Z454	E3	Y2	NA	NA	NA	NA	NA	NA	NA	NA	NA	NA	NA	NA	NA	NA	NA	NA	NA	NA	NA	NA	NA	NA	NA	NA	6.487	2.11	3.079	16.6	4.79	5.55	80	21
Z794	E3	Y2	2	0	2	1	0	2	0	2	1	0	0	0	0	0	2	2	0	0	2	1	2	1	1	0	6.998	2.262	3.11	17.19	4.92	6.8	82	16.1
Z942	E3	Y2	1	0	2	1	0	2	0	2	0	0	0	0	0	0	2	1	0	2	2	1	1	0	0	0	6.622	1.981	3.352	21.61	6.2	4.65	80	13.2
Z1246	E3	Y2	NA	NA	NA	NA	NA	NA	NA	NA	NA	NA	NA	NA	NA	NA	NA	NA	NA	NA	NA	NA	NA	NA	NA	NA	NA	NA	NA	NA	NA	NA	NA	NA
Z1323	E3	Y2	2	0	2	2	0	1	1	1	1	0	0	0	0	0	2	1	0	0	2	1	2	1	1	0	6.762	2.135	3.173	25.32	6.73	5.5	83	16.6
Z1324	E3	Y2	2	0	2	1	0	2	0	2	0	0	0	0	0	0	2	2	1	0	2	0	1	1	1	0	7.191	1.85	3.896	10.49	2.36	7	65	18.5
Z1344	E3	Y2	2	0	2	1	0	1	1	1	0	1	0	0	0	1	2	0	0	0	2	1	2	1	1	0	6.67	2.034	3.283	19.07	5.13	5.29167	51	21.805
Z1367	E3	Y2	2	0	2	1	0	1	1	1	1	1	0	0	0	1	2	0	0	NA	2	0	2	1	1	0	6.746	2.302	2.936	50.59	12.86	5.54167	81	23.135
Z1368	E3	Y2	2	0	2	1	0	0	1	1	0	1	0	0	0	0	NA	2	0	0	NA	0	2	1	1	0	6.706	2.229	3.017	54.36	16.45	6	65.5	22.27
ZJ-49	E3	Y2	2	0	2	2	0	0	2	0	0	0	0	0	0	1	2	0	0	2	2	2	2	0	2	0	6.165	1.954	3.162	17.98	7.8	5.1	30	22
ZJ-635	E3	Y2	2	0	2	2	0	2	0	2	1	0	0	0	0	0	2	2	0	2	2	1	2	2	1	0	6.849	2.247	3.051	16.75	6.07	6.5	87	20.53
ZJ-1235	E3	Y2	1	0	2	2	0	1	1	1	1	0	0	0	0	0	2	2	0	0	2	2	2	0	1	0	6.661	2.326	2.866	27.8	6.1	6.83333	95	19.295
ZJ-1553	E3	Y2	2	0	2	2	0	2	0	2	0	0	0	0	0	0	2	2	0	0	2	2	2	2	2	0	6.114	1.754	3.495	4.26	0.94	7	84	21.005
ZJ-1734	E3	Y2	2	0	2	1	0	1	1	1	0	1	0	0	0	1	2	1	0	NA	1	2	2	1	1	0	6.516	2.144	3.046	24.86	7.46	5.875	84	26.84
Z1345	E3	Y2	2	0	2	2	0	0	2	0	0	0	0	0	0	2	2	1	0	NA	1	2	2	0	2	0	6.547	2.107	3.113	28.33	6.69	5.79167	43.5	21.755
Z1390	E3	Y2	2	0	2	1	0	2	0	2	0	0	0	0	0	0	2	2	0	0	2	2	2	0	1	0	6.702	1.959	3.428	11.18	2.83	6.25	77	16.805
ZJ-96	E3	Y2	2	0	1	2	0	1	1	1	0	0	0	0	0	0	2	0	0	0	2	1	2	1	0	0	5.971	2.259	2.645	17.89	4.34	4.25	91.5	15.35
ZJ-538	E3	Y2	2	0	1	2	0	0	1	1	0	1	0	0	0	1	2	0	0	2	2	1	2	1	1	0	6.669	2.177	3.068	27.21	8.03	5	90	24.97
ZJ-657	E3	Y2	2	0	2	2	0	1	1	2	1	2	0	0	0	2	2	0	0	0	1	0	2	1	2	0	6.805	2.268	3.007	18.31	3.88	5.91667	92.5	31.64
ZJ-661	E3	Y2	2	0	1	1	0	0	2	0	0	1	0	0	0	1	2	1	0	2	2	1	2	0	1	0	6.147	2.289	2.689	58.29	16.33	6.54167	65	25.71
ZJ-662	E3	Y2	2	1	1	2	0	1	1	1	0	2	0	0	0	2	2	0	0	2	2	2	2	1	2	0	6.293	2.399	2.63	36.17	9.41	5.5	75	30.73
ZJ-674	E3	Y2	2	0	2	2	0	0	2	0	1	0	0	0	0	0	2	1	0	0	2	1	2	1	1	0	6.693	2.144	3.124	17.76	4.82	4.66667	88	17.175
ZJ-690	E3	Y2	2	0	2	2	0	2	0	2	1	0	0	0	0	0	2	2	1	NA	2	2	1	1	1	0	7.224	2.226	3.249	9.79	2.62	6.5	88.5	20.46
ZJ-694	E3	Y2	2	0	2	2	0	2	0	2	1	0	0	0	0	0	2	2	1	0	2	2	1	1	1	0	7.159	2.241	3.199	17.59	5.98	6.25	83.5	19.78
ZJ-695	E3	Y2	2	0	2	2	0	1	1	0	1	0	0	0	0	0	2	2	0	2	2	2	2	2	1	0	6.797	2.097	3.245	13.68	4.29	6.625	85	19.89
ZJ-696	E3	Y2	2	0	2	1	0	1	1	1	0	1	0	0	0	1	2	1	0	2	1	0	2	0	1	0	6.807	2.065	3.302	11.21	2.26	6.41667	67.5	26.285
ZJ-697	E3	Y2	2	0	2	1	0	0	2	0	0	1	0	0	0	1	2	0	0	0	2	1	2	0	1	0	6.781	2.2	3.087	40.68	10.96	5.20833	78	26.36
ZJ-723	E3	Y2	2	0	1	2	0	0	2	0	0	2	0	0	0	2	2	0	0	2	1	0	2	0	2	0	6.383	2.041	3.13	18.53	5.04	5.20833	80	24.57
Z508	E3	Y2	1	0	2	2	0	2	0	2	0	1	0	0	0	1	2	1	0	0	2	2	2	0	1	0	6.486	2.007	3.238	9.89	2.85	6.8	86	21.7
Z1380	E3	Y2	1	0	2	2	0	1	1	0	0	0	0	0	0	0	2	1	0	0	2	1	1	1	0	0	6.309	2.011	3.14	12.3	3.59	5.33333	81.5	16.01
ZJ-127	E3	Y2	2	0	2	2	0	1	1	1	0	0	0	0	0	0	2	0	0	2	2	2	2	0	1	0	6.111	1.919	3.193	14.06	3.69	4.15	75	14.9
ZJ-540	E3	Y2	1	0	2	2	0	1	1	1	1	2	0	0	0	2	2	1	0	2	1	1	2	1	2	0	6.438	2.207	2.919	30.5	8.7	6	70	29.465
ZJ-612	E3	Y2	2	0	1	2	0	0	2	0	0	2	0	0	0	2	2	1	0	2	2	2	2	0	2	0	6.071	2.207	2.754	28.16	7.79	6.375	71.5	27.59
ZJ-643	E3	Y2	NA	NA	NA	NA	NA	NA	NA	NA	NA	NA	NA	NA	NA	NA	NA	NA	NA	NA	NA	NA	NA	NA	NA	NA	6.58	2.308	2.857	24.48	6.97	5.54167	90.5	19.06
ZJ-645	E3	Y2	2	0	2	1	0	1	1	1	0	1	0	0	0	1	2	0	0	0	2	1	2	0	1	0	6.829	2.137	3.2	46.63	11.11	4.83333	65	25.515
ZJ-659	E3	Y2	2	0	2	2	0	1	1	1	0	0	0	0	0	0	2	0	0	NA	2	2	2	0	1	0	6.127	1.952	3.145	20.24	5.56	4.16667	100	16.425
ZJ-669	E3	Y2	2	0	2	1	0	1	1	1	0	1	0	0	0	1	2	1	0	NA	2	0	2	1	1	0	6.993	2.233	3.136	39.01	10.36	5.66667	85	28.07
ZJ-670	E3	Y2	2	0	2	1	0	1	1	1	0	0	0	0	0	0	2	0	0	2	2	1	2	0	1	0	6.678	2.022	3.307	20	5.84	3.41667	91.5	17.505
ZJ-673	E3	Y2	2	0	1	1	0	0	2	0	0	1	0	0	0	1	2	1	0	2	2	2	2	0	1	0	6.207	2.161	2.889	29.24	7.13	5.375	79	26.945
ZJ-685	E3	Y2	2	0	2	1	0	1	1	0	1	0	0	0	0	0	2	1	1	2	2	2	1	1	1	0	6.758	2.175	3.112	21.23	6.21	4.20833	94	16.29
ZJ-688	E3	Y2	2	0	2	1	0	1	1	1	0	1	0	0	0	1	2	1	0	2	2	2	2	1	1	0	6.859	2.286	3.004	35.47	8.14	5.83333	88	27.65
ZJ-689	E3	Y2	1	0	2	2	0	1	1	1	0	0	0	0	0	0	2	2	0	0	2	2	1	1	0	0	6.519	2.045	3.197	15.58	3.59	6.25	86	18.595
ZJ-1148	E3	Y2	2	0	2	2	0	1	1	1	0	0	0	0	0	0	2	0	0	NA	2	1	2	0	1	0	6.101	1.928	3.17	16.16	4.66	4.08333	83	15.21
Z1316	E3	Y3	2	0	2	2	0	1	1	1	0	0	0	0	0	0	2	0	0	0	2	1	2	1	1	0	6.588	2.306	2.86	21.2	4.98	4.16667	87	16.79
Z1317	E3	Y3	2	0	2	2	0	2	0	2	1	1	0	0	0	1	2	1	0	0	2	2	2	1	1	0	6.271	2.2	2.853	22.94	6.64	5.91667	60	21.975
Z1318	E3	Y3	2	0	1	1	0	1	1	1	0	1	0	0	0	1	2	1	1	NA	2	1	1	0	1	0	6.211	2.269	2.74	39.48	9.84	5.375	50	22.35
Z1319	E3	Y3	2	0	2	1	0	1	1	1	0	0	0	0	0	0	2	0	0	0	2	1	2	1	0	0	6.8	2.212	3.08	55.88	13.79	4.25	90	16.945
Z1320	E3	Y3	2	0	2	1	0	1	1	1	0	0	0	0	0	0	2	2	0	0	2	1	2	1	1	0	6.839	2.258	3.032	17.36	4.49	6.5	74	17.25
Z1321	E3	Y3	2	0	1	2	0	1	1	0	1	1	0	0	0	1	2	1	0	NA	2	NA	2	1	2	0	6.226	2.235	2.789	36.33	10.6	6.20833	68.5	21.635
Z1322	E3	Y3	2	0	2	2	0	1	1	2	0	2	0	0	0	2	2	0	0	0	2	1	2	1	2	0	6.646	2.302	2.891	50.95	14.37	5.5	75.5	24.61
Z1326	E3	Y3	2	0	1	2	0	1	1	1	0	0	0	0	0	0	2	0	0	NA	2	1	2	1	0	0	6.011	2.265	2.657	19.93	4.62	4	85	16.76
Z1327	E3	Y3	2	0	2	1	0	1	1	1	1	0	0	0	0	0	2	0	1	2	2	1	1	1	1	0	7.024	2.167	3.245	19.25	5.33	4.08333	83	15.6
Z1328	E3	Y3	2	0	2	2	0	0	2	0	1	1	0	0	0	1	2	1	0	2	2	1	2	1	2	0	6.782	2.213	3.069	40.84	11.74	5.625	46	22.8
Z1331	E3	Y3	2	0	2	2	0	1	1	1	0	2	0	0	0	2	2	0	0	NA	2	0	2	1	2	0	6.695	2.218	3.022	29.63	7.32	5.54167	56.5	25.67
Z1393	E3	Y3	2	0	1	1	0	1	1	1	0	1	0	0	0	1	2	1	1	NA	2	1	1	0	1	0	6.251	2.272	2.754	41.69	9.98	4.58333	42	22.32
Z1441	E3	Y3	2	0	1	2	0	1	1	1	0	0	0	0	0	0	2	0	0	2	2	1	2	2	0	0	5.968	2.259	2.644	22.28	5.59	4.41667	89	16.515
ZJ-96	E3	Y3	2	0	1	2	0	1	1	1	0	0	0	0	0	0	2	0	0	0	2	1	2	1	0	0	5.971	2.259	2.645	17.89	4.34	4.25	91.5	15.35
ZJ-635	E3	Y3	2	0	2	2	0	2	0	2	1	0	0	0	0	0	2	2	0	2	2	1	2	2	1	0	6.849	2.247	3.051	16.75	6.07	6.5	87	20.53
ZJ-655	E3	Y3	NA	NA	NA	NA	NA	NA	NA	NA	NA	NA	NA	NA	NA	NA	NA	NA	NA	NA	NA	NA	NA	NA	NA	NA	6.642	2.197	3.027	32.94	8.22	4.41667	92.5	16.79
Z1337	E3	Y3	2	0	2	2	0	2	0	2	1	0	0	0	0	0	2	2	0	0	2	2	2	2	1	0	6.883	2.29	3.009	38.85	11.76	6.58333	75	17.89
Z1340	E3	Y3	1	0	2	2	0	2	0	2	0	0	0	0	0	0	2	1	0	2	2	1	1	1	1	0	6.463	1.972	3.288	17.08	4.32	4.91667	80	15.73
Z1341	E3	Y3	2	0	2	1	0	1	1	1	0	1	0	0	0	1	2	1	0	0	2	1	2	0	1	0	6.836	2.052	3.336	29.86	7.94	6.33333	36	20.915
Z1342	E3	Y3	2	0	2	1	0	1	1	1	0	1	0	0	0	1	2	1	0	0	2	1	2	1	1	0	7.079	2.122	3.343	22.73	5.68	6.375	40	23.865
Z1346	E3	Y3	2	0	2	1	0	1	1	0	0	1	0	0	0	1	2	0	0	0	2	2	2	0	1	0	6.947	2.209	3.147	61.81	14.91	5.25	61	22.895
Z1347	E3	Y3	2	0	2	2	0	1	1	1	0	2	0	0	0	2	2	0	0	2	2	0	2	1	2	0	6.513	2.253	2.894	50.78	14.78	5.5	65	24.865
Z1361	E3	Y3	2	0	2	2	0	1	1	2	0	1	0	0	0	1	2	0	0	NA	2	0	2	0	2	0	6.806	2.156	3.163	34.71	8.25	4.95833	56.5	23.155
Z1362	E3	Y3	2	0	2	2	0	1	1	1	0	0	0	0	0	0	2	1	0	NA	NA	1	2	1	1	0	6.6	2.15	3.074	21.79	6.31	4.58333	86	15.96
Z1364	E3	Y3	2	0	2	2	0	1	1	1	1	1	0	0	0	1	2	0	1	0	2	1	1	1	2	0	6.624	2.296	2.891	43.18	12.18	5.125	85	23.355
Z1365	E3	Y3	2	0	2	2	0	1	1	1	1	1	0	0	0	1	2	1	0	2	2	1	2	1	2	0	6.758	2.142	3.162	34.93	10.38	6.25	66	22.295
ZJ-142	E3	Y3	2	0	2	2	0	0	2	0	0	0	0	0	0	0	2	2	0	2	2	2	2	0	2	0	5.786	1.79	3.245	3.72	0.8	6.8	74	15.75
ZJ-584	E3	Y3	2	0	2	2	0	1	1	1	1	0	0	0	0	0	2	1	1	2	2	2	1	1	1	0	6.634	2.15	3.088	18.12	4.78	5.41667	90	18.17
ZJ-1532	E3	Y3	2	0	2	2	0	0	2	0	0	0	0	0	0	0	2	2	0	2	2	2	2	0	2	0	5.748	1.779	3.239	8.03	2.01	6.58333	82	18.725
ZJ-351	E3	Y3	2	0	2	2	0	1	1	1	0	0	0	0	0	0	2	2	0	NA	2	2	2	1	2	0	6.52	1.823	3.586	9.21	2.89	6.5	87	15.55
ZJ-616	E3	Y3	NA	NA	NA	NA	NA	NA	NA	NA	NA	NA	NA	NA	NA	NA	NA	NA	NA	NA	NA	NA	NA	NA	NA	NA	6.626	2.141	3.1	12.61	3.37	6.33333	65	28.355
ZJ-619	E3	Y3	NA	NA	NA	NA	NA	NA	NA	NA	NA	NA	NA	NA	NA	NA	NA	NA	NA	NA	NA	NA	NA	NA	NA	NA	7.039	2.13	3.31	28	9.18	4.29167	86	13.81
ZJ-624	E3	Y3	2	0	2	1	0	1	1	1	0	1	0	0	0	1	2	1	0	2	2	1	2	1	1	0	6.977	2.07	3.375	18.22	4.16	6.33333	44	24.42
ZJ-626	E3	Y3	1	0	2	2	0	2	0	2	0	0	0	0	0	0	2	1	0	NA	2	1	1	0	1	0	6.335	1.952	3.252	11.48	3.32	5.58333	83	17.015
ZJ-629	E3	Y3	NA	NA	NA	NA	NA	NA	NA	NA	NA	NA	NA	NA	NA	NA	NA	NA	NA	NA	NA	NA	NA	NA	NA	NA	6.936	2.073	3.352	13	2.66	4.875	86	14.86
ZJ-637	E3	Y3	2	0	2	1	0	2	0	2	0	0	0	0	0	0	2	1	0	2	2	1	2	2	0	0	6.747	2.111	3.2	14.89	4.34	5.29167	90	18.05
ZJ-638	E3	Y3	1	0	2	0	0	1	1	1	0	1	0	0	0	0	2	2	0	2	2	1	2	0	NA	0	6.414	1.932	3.325	20.27	6.46	6.75	80	25.115
ZJ-642	E3	Y3	NA	NA	NA	NA	NA	NA	NA	NA	NA	NA	NA	NA	NA	NA	NA	NA	NA	NA	NA	NA	NA	NA	NA	NA	6.739	2.17	3.11	30.5	8.49	4.875	65	24.45
ZJ-643	E3	Y3	NA	NA	NA	NA	NA	NA	NA	NA	NA	NA	NA	NA	NA	NA	NA	NA	NA	NA	NA	NA	NA	NA	NA	NA	6.58	2.308	2.857	24.48	6.97	5.54167	90.5	19.06
ZJ-644	E3	Y3	NA	NA	NA	NA	NA	NA	NA	NA	NA	NA	NA	NA	NA	NA	NA	NA	NA	NA	NA	NA	NA	NA	NA	NA	6.021	1.963	3.076	14.53	4.7	5.25	90	17.77
ZJ-646	E3	Y3	2	0	2	2	0	1	1	1	0	0	0	0	0	0	2	0	0	0	2	1	2	1	0	0	6.559	2.384	2.76	38.82	10.52	4.16667	100	16.19
ZJ-650	E3	Y3	2	0	2	2	0	1	1	1	0	1	0	0	0	1	2	0	0	2	2	1	2	1	1	0	6.645	2.262	2.942	28.73	8.21	4.375	95	25.38
ZJ-652	E3	Y3	NA	NA	NA	NA	NA	NA	NA	NA	NA	NA	NA	NA	NA	NA	NA	NA	NA	NA	NA	NA	NA	NA	NA	NA	6.975	2.174	3.214	32.77	7.81	5.29167	92	27.585
ZJ-948	E3	Y3	2	0	2	2	0	0	2	0	0	0	0	0	0	0	2	2	0	2	2	2	1	0	1	0	6.217	2.011	3.097	14.58	4.19	6.58333	80	18.225
ZJ-1112	E3	Y3	1	0	2	2	0	2	0	2	0	0	0	0	0	0	2	1	0	NA	2	1	1	0	1	0	6.391	1.956	3.274	10.8	2.66	5	87.5	16.77
ZJ-1697	E3	Y3	2	0	2	2	0	0	2	0	0	0	0	0	0	0	2	2	0	0	2	2	1	0	1	0	5.984	1.942	3.086	7.17	1.9	7	85	19.545
Z950	E3	Y3	2	0	2	1	0	2	0	2	0	NA	0	0	0	0	2	0	0	2	2	1	2	0	1	0	6.856	2.168	3.17	100	83.84	4.6	88	23.05
ZJ-54	E3	Y3	NA	NA	NA	NA	NA	NA	NA	NA	NA	NA	NA	NA	NA	NA	NA	NA	NA	NA	NA	NA	NA	NA	NA	NA	6.204	1.988	3.127	13.36	3.96	5	90	17.25
ZJ-481	E3	Y3	2	0	2	1	0	1	1	1	0	0	0	0	0	0	2	1	0	2	2	1	2	1	1	0	6.543	1.925	3.406	16.56	5.28	5.25	87	16.6
ZJ-535	E3	Y3	NA	NA	NA	NA	NA	NA	NA	NA	NA	NA	NA	NA	NA	NA	NA	NA	NA	NA	NA	NA	NA	NA	NA	NA	NA	NA	NA	NA	NA	NA	NA	NA
ZJ-539	E3	Y3	2	0	2	1	0	1	1	0	0	1	0	0	0	1	2	1	0	NA	2	1	2	1	1	0	6.232	1.997	3.126	14.22	4.02	4.83333	90	19.025
ZJ-542	E3	Y3	NA	NA	NA	NA	NA	NA	NA	NA	NA	NA	NA	NA	NA	NA	NA	NA	NA	NA	NA	NA	NA	NA	NA	NA	6.403	1.969	3.258	10.8	3.41	5.45833	93	18.635
ZJ-553	E3	Y3	NA	NA	NA	NA	NA	NA	NA	NA	NA	NA	NA	NA	NA	NA	NA	NA	NA	NA	NA	NA	NA	NA	NA	NA	5.803	1.901	3.059	6.25	1.4	6.75	78.5	17.815
ZJ-582	E3	Y3	1	0	2	2	0	1	1	1	0	1	0	0	0	1	2	1	0	0	2	1	2	1	1	0	6.405	2.058	3.123	17.14	4.55	5.16667	85	20.625
ZJ-583	E3	Y3	1	0	2	2	0	1	1	1	0	1	0	0	0	1	2	1	0	2	2	2	2	0	1	0	6.193	1.972	3.146	9.64	2.93	5.16667	90	18.815
ZJ-595	E3	Y3	NA	NA	NA	NA	NA	NA	NA	NA	NA	NA	NA	NA	NA	NA	NA	NA	NA	NA	NA	NA	NA	NA	NA	NA	6.187	1.978	3.133	12.73	4.43	4.41667	93	16.23
ZJ-603	E3	Y3	1	0	2	2	0	1	1	1	0	0	0	0	0	0	2	2	0	2	2	2	1	0	0	0	6.364	1.968	3.239	5.28	1.38	6.33333	87	20.26
ZJ-607	E3	Y3	NA	NA	NA	NA	NA	NA	NA	NA	NA	NA	NA	NA	NA	NA	NA	NA	NA	NA	NA	NA	NA	NA	NA	NA	6.246	2.028	3.086	18.64	5.67	3.5	94	15.885
ZJ-613	E3	Y3	2	0	2	2	0	1	1	1	1	0	0	0	0	0	2	2	0	2	2	2	2	1	1	0	6.968	2.181	3.199	13.75	3.44	6.5	80	18.3
ZJ-979	E3	Y3	2	0	2	2	0	0	2	0	1	0	0	0	0	0	2	1	0	0	2	2	2	2	1	0	6.49	2.09	3.111	15.4	4.68	5.16667	87.5	17.62
ZJ-1040	E3	Y3	1	0	2	2	0	1	1	1	0	0	0	0	0	0	2	0	0	0	2	2	2	0	1	0	6.398	2.001	3.207	9.98	2.87	5.75	85	18.165
ZJ-1060	E3	Y3	NA	NA	NA	NA	NA	NA	NA	NA	NA	NA	NA	NA	NA	NA	NA	NA	NA	NA	NA	NA	NA	NA	NA	NA	NA	NA	NA	NA	NA	NA	NA	NA
ZJ-1086	E3	Y3	1	0	2	1	0	0	2	0	0	0	0	0	0	0	2	1	0	2	2	2	2	1	0	0	6.322	1.974	3.209	19.94	6.45	4.41667	86	13.87
ZJ-1094	E3	Y3	2	0	2	2	0	1	1	1	0	0	0	0	0	0	2	0	0	0	2	2	2	1	1	0	6.276	2.055	3.058	23.34	6.6	4.16667	87	14.47
ZJ-1095	E3	Y3	2	0	2	2	0	1	1	1	0	0	0	0	0	0	2	2	0	2	2	2	1	0	0	0	5.792	1.917	3.027	10.29	3.03	7	85.5	16.63
ZJ-1104	E3	Y3	1	0	2	2	0	0	2	0	0	0	0	0	0	0	2	1	0	0	2	2	2	0	1	0	6.385	1.99	3.213	10.02	2.8	6.16667	98	16.74
ZJ-1493	E3	Y3	NA	NA	NA	NA	NA	NA	NA	NA	NA	NA	NA	NA	NA	NA	NA	NA	NA	NA	NA	NA	NA	NA	NA	NA	NA	NA	NA	NA	NA	NA	NA	NA
ZJ-1502	E3	Y3	2	0	2	2	0	1	1	1	1	0	0	0	0	0	2	2	0	0	2	2	2	1	1	0	6.351	2.034	3.126	4.46	1.24	6.91667	85	19.415
ZJ-1693	E3	Y3	1	0	2	2	0	1	1	1	0	0	0	0	0	0	2	0	0	2	2	2	1	0	1	0	NA	NA	NA	NA	NA	NA	NA	NA
Z1456	E3	Y3	2	0	1	2	0	0	2	0	0	0	0	0	0	0	2	0	0	2	2	2	2	0	1	0	5.606	1.988	2.824	16.6	5.23	4.125	78	15.07
ZJ-45	E3	Y3	NA	NA	NA	NA	NA	NA	NA	NA	NA	NA	NA	NA	NA	NA	NA	NA	NA	NA	NA	NA	NA	NA	NA	NA	6.313	1.991	3.175	17.98	4.63	5	90	16.2
ZJ-148	E3	Y3	2	0	1	2	0	0	2	0	0	0	0	0	0	0	2	0	0	0	2	2	2	0	1	0	5.832	1.974	2.963	12.9	3.93	4.1	92.5	13.85
ZJ-390	E3	Y3	1	0	2	2	0	2	0	2	0	0	0	0	0	0	2	1	0	2	2	1	2	0	1	0	5.999	1.787	3.364	11.82	3.61	5.35	85.5	15.3
ZJ-478	E3	Y3	2	0	2	2	0	2	0	2	0	0	0	0	0	0	2	1	0	NA	2	1	2	0	0	0	6.293	1.982	3.183	13.28	4.19	4.6	94	17.7
ZJ-494	E3	Y3	2	0	2	2	0	1	1	1	0	0	0	0	0	0	2	2	0	NA	2	1	2	1	2	0	6.306	2.018	3.132	18.02	4.97	6.65	81	16.7
ZJ-531	E3	Y3	NA	NA	NA	NA	NA	NA	NA	NA	NA	NA	NA	NA	NA	NA	NA	NA	NA	NA	NA	NA	NA	NA	NA	NA	NA	NA	NA	NA	NA	NA	NA	NA
ZJ-532	E3	Y3	2	0	2	1	0	1	1	1	1	0	0	0	0	0	2	1	0	2	2	1	2	1	1	0	6.776	2.152	3.157	19.91	5.96	4.45833	92	12.375
ZJ-544	E3	Y3	2	0	2	2	0	1	1	1	1	1	0	0	0	1	2	1	0	2	1	0	2	1	1	0	6.81	1.993	3.426	22.13	6.14	6.20833	88.5	26.89
ZJ-550	E3	Y3	1	0	1	1	0	1	1	1	0	1	0	0	0	1	2	1	1	2	2	2	1	0	1	0	6.194	1.975	3.143	10.05	2.18	5.25	80	15.72
ZJ-557	E3	Y3	2	0	2	1	0	1	1	1	0	1	0	0	0	1	2	1	0	2	2	1	2	1	1	0	6.646	2.09	3.186	14.83	3.84	4.66667	90	16.915
ZJ-560	E3	Y3	NA	NA	NA	NA	NA	NA	NA	NA	NA	NA	NA	NA	NA	NA	NA	NA	NA	NA	NA	NA	NA	NA	NA	NA	NA	NA	NA	NA	NA	NA	NA	NA
ZJ-573	E3	Y3	2	0	2	1	0	1	1	1	1	1	0	0	0	1	2	0	1	NA	2	1	1	1	1	0	NA	NA	NA	NA	NA	NA	NA	NA
ZJ-574	E3	Y3	2	0	2	2	0	1	1	1	1	0	0	0	0	0	2	1	0	2	2	2	2	1	1	0	6.177	1.995	3.101	7.79	2.43	6.375	85	19.76
ZJ-577	E3	Y3	NA	NA	NA	NA	NA	NA	NA	NA	NA	NA	NA	NA	NA	NA	NA	NA	NA	NA	NA	NA	NA	NA	NA	NA	NA	NA	NA	NA	NA	NA	NA	NA
ZJ-666	E3	Y3	NA	NA	NA	NA	NA	NA	NA	NA	NA	NA	NA	NA	NA	NA	NA	NA	NA	NA	NA	NA	NA	NA	NA	NA	5.665	1.962	2.894	13	3.58	3.5	83	17.915
ZJ-925	E3	Y3	2	0	2	2	0	2	0	2	0	0	0	0	0	0	2	1	0	0	2	1	2	0	0	0	6.319	2.026	3.126	14.58	4.51	4.95833	87.5	18.47
ZJ-987	E3	Y3	2	0	2	2	0	2	0	2	0	0	0	0	0	0	2	1	0	2	1	1	2	0	0	0	6.485	2.006	3.239	13.5	3.51	5	84.5	16.405
ZJ-1141	E3	Y3	2	0	2	2	0	0	2	0	1	0	0	0	0	0	2	2	0	NA	2	2	2	1	1	0	6.311	1.998	3.164	10.9	3.33	6.5	78	17.96
ZJ-1163	E3	Y3	2	0	2	2	0	2	0	2	0	0	0	0	0	0	2	2	0	NA	2	1	2	0	1	0	6.378	1.924	3.323	4.76	1.24	7	84	18.79
ZJ-1203	E3	Y3	1	0	2	2	0	1	1	1	0	0	0	0	0	0	2	2	0	NA	2	2	1	1	0	0	6.759	2.027	3.341	13.56	4.16	6.91667	85	20.07
ZJ-1212	E3	Y3	2	0	1	2	0	0	2	0	0	0	0	0	0	0	2	0	0	0	2	2	2	0	1	0	5.709	1.991	2.871	8.89	3	4	77.5	17.77
ZJ-35	E3	Y3	2	0	2	2	0	0	2	0	0	0	0	0	0	0	2	2	1	NA	1	1	1	0	2	0	6.579	1.886	3.495	8.43	2.5	6.3	89	16.05
ZJ-51	E3	Y3	2	0	2	2	0	0	2	0	1	0	0	0	0	0	2	2	0	0	2	2	2	1	1	0	6.143	1.987	3.099	13	3.58	4	87	18.1
ZJ-56	E3	Y3	2	0	2	1	0	2	0	2	0	0	0	0	0	0	2	1	0	0	2	1	2	2	0	0	6.311	1.835	3.451	21.89	6.67	5.25	85	15.3
ZJ-70	E3	Y3	2	0	2	2	0	0	2	0	0	0	0	0	0	0	2	2	1	0	0	1	2	0	2	0	6.585	1.894	3.485	13.65	3.16	6.2	90	14.4
ZJ-80	E3	Y3	2	0	2	2	0	1	1	1	0	0	0	0	0	0	2	2	1	0	0	1	1	0	2	0	6.359	1.891	3.37	4.4	1.22	6.2	84	15.25
ZJ-104	E3	Y3	2	0	2	2	0	1	1	1	0	0	0	0	0	0	2	0	0	0	2	2	2	0	1	0	6.11	1.826	3.353	24.47	7.02	3.5	84.5	13.7
ZJ-320	E3	Y3	NA	NA	NA	NA	NA	NA	NA	NA	NA	NA	NA	NA	NA	NA	NA	NA	NA	NA	NA	NA	NA	NA	NA	NA	NA	NA	NA	NA	NA	NA	NA	NA
ZJ-445	E3	Y3	2	0	2	1	0	0	2	0	0	0	0	0	0	0	2	1	1	2	1	0	1	1	2	0	6.58	1.923	3.432	13.36	4.19	5.15	87.5	13.95
ZJ-463	E3	Y3	2	0	2	2	0	0	2	0	1	0	0	0	0	0	2	2	0	2	2	2	2	1	1	0	6.256	1.992	3.146	8.51	2.39	6.8	82	17.95
ZJ-488	E3	Y3	2	0	2	1	0	1	1	1	1	0	0	0	0	0	2	2	0	2	2	2	2	1	1	0	6.943	2.363	2.94	20.51	5.32	6.65	87	17.15
ZJ-498	E3	Y3	2	1	2	1	0	1	1	1	1	1	0	0	0	1	2	1	0	0	2	1	1	1	1	0	6.546	2.178	3.013	15.27	3.29	6.5	90	16.75
ZJ-519	E3	Y3	NA	NA	NA	NA	NA	NA	NA	NA	NA	NA	NA	NA	NA	NA	NA	NA	NA	NA	NA	NA	NA	NA	NA	NA	7.118	2.209	3.23	23.53	5.41	6.5	87.5	22.48
ZJ-848	E3	Y3	1	0	2	2	0	2	0	2	0	0	0	0	0	0	2	1	0	0	2	2	2	0	1	0	6.065	1.899	3.197	11.24	3.34	5.41667	91	18.475
ZJ-928	E3	Y3	2	0	2	2	0	1	1	1	0	0	0	0	0	0	2	2	0	0	2	2	1	1	0	0	6.685	2.05	3.267	16.49	3.99	6.66667	80	19.135
ZJ-1011	E3	Y3	1	0	2	2	0	1	1	1	0	0	0	0	0	0	2	1	0	NA	2	2	2	0	1	0	6.484	2.012	3.228	5.47	1.28	5	94.5	17.425
ZJ-1374	E3	Y3	2	0	2	2	0	0	2	0	0	1	0	0	0	1	2	0	0	NA	2	2	2	0	2	0	6.112	1.923	3.184	20.2	5.65	4.70833	57.5	25.19
ZJ-1498	E3	Y3	1	0	2	2	0	1	1	1	0	0	0	0	0	0	2	1	0	0	2	2	2	0	1	0	6.34	2.028	3.131	9.87	2.51	5.41667	97	19.23
ZJ-1679	E3	Y3	1	0	2	2	0	2	0	2	0	0	0	0	0	0	2	2	0	0	2	1	2	0	2	0	6.613	1.97	3.365	4.49	0.83	7	78	19.78
ZJ-1684	E3	Y3	NA	NA	NA	NA	NA	NA	NA	NA	NA	NA	NA	NA	NA	NA	NA	NA	NA	NA	NA	NA	NA	NA	NA	NA	6.278	1.862	3.378	12.73	3.73	5.58333	78	17.655
ZJ-33	E3	Y3	2	0	2	2	0	1	1	1	0	0	0	0	0	0	2	2	0	0	2	2	2	0	2	0	6.28	1.998	3.151	8.41	2.21	6.2	74	18.45
ZJ-44	E3	Y3	2	0	2	2	0	2	0	2	0	0	0	0	0	0	2	1	0	NA	2	2	2	0	1	0	6.155	1.846	3.341	10.74	3.07	4.25	87	15.35
ZJ-57	E3	Y3	2	0	2	1	0	0	2	0	0	0	0	0	0	0	2	1	0	0	2	2	1	0	1	0	6.136	2.001	3.074	16.6	4.22	5.55	87	15.4
ZJ-324	E3	Y3	2	0	2	2	0	0	2	0	1	1	0	0	0	1	2	1	0	0	2	2	2	1	2	0	6.309	2.174	2.912	20.43	5.18	5.85	69	22.05
ZJ-326	E3	Y3	2	1	2	2	0	1	1	1	0	1	0	0	0	1	2	2	0	NA	2	2	2	1	1	0	6.187	2.055	3.025	37.63	14	6.8	60	20.6
ZJ-383	E3	Y3	1	0	2	2	0	1	1	1	0	0	0	0	0	0	2	2	0	2	2	2	2	0	0	0	6.147	1.915	3.216	12.78	3.24	6.8	92	17.2
ZJ-398	E3	Y3	2	0	2	2	0	1	1	1	1	0	0	0	0	0	2	2	0	0	2	2	2	1	2	0	6.329	2.015	3.145	14.23	3.98	6.15	90	17.65
ZJ-404	E3	Y3	1	0	2	1	0	2	0	2	0	0	0	0	0	0	2	2	0	0	2	1	1	0	0	0	6.525	1.964	3.332	20	4.86	6.5	83	15
ZJ-426	E3	Y3	2	0	2	2	0	1	1	1	0	0	0	0	0	0	2	0	0	2	2	2	2	0	0	0	6.354	1.979	3.219	14.68	4.64	4.1	92.5	14.55
ZJ-441	E3	Y3	2	0	2	2	0	2	0	2	0	1	0	0	0	1	2	2	0	NA	2	2	2	1	1	0	6.029	1.99	3.036	9.04	2.45	6.8	51	23.4
ZJ-442	E3	Y3	1	0	2	1	0	0	2	0	0	0	0	0	0	0	2	2	0	2	2	2	2	0	0	0	6.206	1.912	3.255	11.7	2.33	6.3	84	16.5
ZJ-452	E3	Y3	2	0	2	1	0	1	1	1	0	1	0	0	0	1	2	1	0	2	2	2	2	1	1	0	6.791	2.183	3.123	30.2	7.06	6.3	71	23.2
ZJ-458	E3	Y3	1	0	2	1	0	0	2	0	0	0	0	0	0	0	2	0	0	0	2	2	2	0	1	0	6.445	2.034	3.173	12.12	3.43	4.35	89	15.5
ZJ-474	E3	Y3	2	0	2	1	0	1	1	1	0	0	0	0	0	0	2	2	0	2	2	2	2	0	1	0	6.491	1.997	3.256	18.95	4.21	6.8	77	17.05
ZJ-476	E3	Y3	2	0	2	2	0	0	2	0	1	0	0	0	0	0	2	1	0	0	2	2	2	1	2	0	6.765	2.085	3.252	17.59	4.85	5.05	94	17.8
ZJ-479	E3	Y3	2	1	2	2	0	1	1	1	1	1	0	0	0	1	2	1	0	NA	2	2	2	1	1	0	5.914	2.299	2.576	35.27	10.38	6.2	90	23.55
ZJ-569	E3	Y3	1	0	2	1	0	1	1	1	0	0	0	0	0	0	2	1	0	2	2	2	1	0	1	0	6.484	2.061	3.151	23.6	6.66	3.5	100	14.855
ZJ-817	E3	Y3	2	0	2	2	0	1	1	1	0	0	0	0	0	0	2	0	0	0	2	2	2	0	0	0	6.538	1.994	3.286	13.23	4.1	4.16667	91	16.71
ZJ-829	E3	Y3	2	0	2	2	0	0	2	0	0	1	0	0	0	1	2	0	0	NA	2	2	2	0	2	0	6.479	2.034	3.193	18.91	5.55	4.33333	85	25.575
ZJ-842	E3	Y3	1	0	2	2	0	1	1	1	0	0	0	0	0	0	2	1	0	2	2	2	1	0	2	0	6.044	1.851	3.272	18.14	5.54	5.41667	89	17.235
ZJ-864	E3	Y3	1	0	2	2	0	2	0	2	0	0	0	0	0	0	2	2	0	2	2	2	2	1	2	0	6.038	2	3.023	12.36	3	6.33333	80.5	17.025
ZJ-938	E3	Y3	1	0	2	2	0	1	1	1	0	0	0	0	0	0	2	0	0	0	2	2	1	0	0	0	6.228	2	3.119	9.35	2.32	5.08333	83	16.895
ZJ-1045	E3	Y3	1	0	2	1	0	2	0	2	0	0	0	0	0	0	2	0	0	0	2	2	1	0	0	0	6.569	2.03	3.244	32.42	9.2	4.16667	90	15.97
ZJ-1049	E3	Y3	2	0	2	2	0	1	1	1	0	0	0	0	0	0	2	2	0	0	2	2	1	1	1	0	5.985	1.921	3.12	10.53	2.36	6.5	87	18.565
ZJ-1067	E3	Y3	2	0	2	2	0	1	1	1	0	1	0	0	0	0	2	0	0	0	2	1	2	0	2	0	5.904	1.893	3.126	17.29	4.49	5.25	92.5	14.46
ZJ-1288	E3	Y3	2	0	2	2	0	2	0	2	1	0	0	0	0	0	2	2	1	2	1	1	1	0	1	0	6.246	1.591	3.936	6.11	1.68	6.83333	82	15.415
ZJ-1301	E3	Y3	2	0	2	2	0	2	0	2	1	0	0	0	0	0	2	2	1	2	1	1	1	0	1	0	6.594	1.634	4.051	3.5	1.28	7	65	16.21
ZJ-1461	E3	Y3	2	0	2	2	0	1	1	1	0	0	0	0	0	0	2	1	0	0	2	2	2	0	1	0	5.987	1.957	3.063	18.24	5.31	5.04167	77	15.215
ZJ-1675	E3	Y3	1	0	2	2	0	2	0	2	0	0	0	0	0	0	2	2	0	0	2	1	2	0	2	0	6.604	1.99	3.324	8.1	2.02	7	74.5	19.905
Z228	E3	Y3	2	0	1	1	0	0	2	0	0	1	0	0	0	1	2	0	0	2	2	2	2	1	1	0	NA	NA	NA	NA	NA	NA	NA	NA
ZJ-29	E3	Y3	2	0	2	2	0	1	1	1	1	0	0	0	0	0	2	2	0	0	2	2	2	2	1	0	6.337	2.002	3.172	7.57	2.02	6.5	80	17.7
ZJ-31	E3	Y3	2	0	2	2	0	1	1	1	0	0	0	0	0	0	2	1	0	0	2	2	NA	0	1	0	6.276	1.999	3.145	14.12	4.42	5.25	90	15.8
ZJ-309	E3	Y3	2	0	2	2	0	2	0	2	1	0	0	0	0	0	2	1	0	0	2	1	2	0	1	0	6.398	2.076	3.086	29.85	7.3	4.6	92	16.4
ZJ-342	E3	Y3	2	0	2	2	0	0	2	0	1	0	0	0	0	0	2	2	0	0	2	2	2	1	1	0	6.312	2.033	3.111	8.18	2.08	6	75	16.7
ZJ-354	E3	Y3	2	0	2	2	0	0	2	0	1	0	0	0	0	0	2	2	0	2	2	1	2	2	0	0	6.491	2.106	3.088	12.5	3.08	6.2	90	15.75
ZJ-363	E3	Y3	2	0	2	2	0	1	1	1	0	0	0	0	0	0	2	1	1	NA	2	1	1	1	0	0	7.178	1.882	3.827	7.84	2.07	4.9	95	16.35
ZJ-396	E3	Y3	2	0	2	2	0	2	0	2	0	0	0	0	0	0	2	2	1	0	2	2	1	0	1	0	7.044	2.148	3.283	12.62	3.61	6.3	92	18.1
ZJ-402	E3	Y3	2	0	2	2	0	0	2	0	1	0	0	0	0	0	2	1	0	2	2	2	2	1	0	0	6.285	2.009	3.136	15.26	4.85	4.6	90.5	15.45
ZJ-414	E3	Y3	2	0	2	1	0	1	1	1	0	0	0	0	0	0	2	1	0	NA	2	1	2	1	1	0	6.618	2.026	3.274	19.17	5.12	5.4	83.5	16.55
ZJ-415	E3	Y3	1	0	2	2	0	2	0	2	0	0	0	0	0	0	2	2	0	2	2	2	2	0	2	0	6.146	1.955	3.153	4.55	1.56	6.65	81.5	16.2
ZJ-427	E3	Y3	2	0	2	2	0	0	2	0	0	0	0	0	0	0	2	0	0	2	1	0	2	0	1	0	6.183	2.189	2.83	24.73	7.21	5.7	89	23.35
ZJ-470	E3	Y3	1	0	2	2	0	2	0	2	1	0	0	0	0	0	2	2	0	0	2	1	2	2	1	0	6.796	2.181	3.123	17.89	4.66	6.5	84.5	16.4
ZJ-791	E3	Y3	2	0	2	1	0	0	2	0	1	0	0	0	0	0	2	2	0	2	2	1	2	2	0	0	6.467	2.092	3.104	14.87	3.73	6.5	88.5	18.18
ZJ-918	E3	Y3	2	0	2	2	0	0	2	0	1	0	0	0	0	0	2	2	0	2	2	2	2	1	1	0	6.412	2.023	3.175	11.02	3.01	5.83333	91	18.96
ZJ-990	E3	Y3	2	0	2	2	0	0	2	0	1	0	0	0	0	0	2	1	0	NA	2	2	2	1	0	0	6.489	2.035	3.194	17.06	5.52	5.45833	82	16.845
ZJ-1025	E3	Y3	2	0	2	2	0	2	0	2	0	0	0	0	0	0	2	2	0	2	2	2	2	0	1	0	6.264	2.015	3.112	18.04	4.31	7	88	16.24
ZJ-1444	E3	Y3	2	0	2	2	0	1	1	1	0	0	0	0	0	0	2	2	0	2	2	2	1	0	1	0	5.945	1.842	3.235	7.56	2.09	7	89	17.895
ZJ-1467	E3	Y3	0	0	2	2	0	2	0	2	0	0	0	0	0	0	2	1	0	NA	2	2	1	0	0	0	5.936	2.006	2.971	20.83	7.35	5.45833	85	13.98
ZJ-1658	E3	Y3	1	0	2	2	0	0	2	0	0	0	0	0	0	0	2	1	1	NA	2	2	1	0	1	0	6.716	1.959	3.438	11.69	2.87	5.54167	82	17.62
ZJ-1662	E3	Y3	2	0	2	2	0	0	2	0	1	0	0	0	0	0	2	2	0	2	2	NA	2	2	1	0	6.51	2.056	3.171	7.99	2.14	6.75	85	18.355
ZJ-7	E3	Y3	2	0	2	2	0	2	0	2	0	0	0	0	0	0	2	2	2	NA	2	2	0	0	1	0	6.666	1.651	4.05	6.67	2.2	7	85	17.15
ZJ-8	E3	Y3	2	0	2	2	0	1	1	1	0	0	0	0	0	0	2	2	1	2	1	0	1	0	2	0	6.758	1.765	3.839	7.09	1.84	6.55	85	16.6
ZJ-302	E3	Y3	2	0	2	2	0	2	0	2	0	0	0	0	0	0	2	2	0	2	2	2	2	1	2	0	6.663	1.924	3.471	1.53	0.5	7	95	17.55
ZJ-349	E3	Y3	2	0	2	2	0	2	0	2	0	0	0	0	0	0	2	2	0	0	2	2	2	1	0	0	6.855	2.012	3.414	12.64	3.44	6.35	75	16.15
ZJ-352	E3	Y3	2	0	2	2	0	1	1	1	0	0	0	0	0	0	2	1	0	0	2	1	2	0	1	0	5.943	1.984	3.001	27.23	7.94	4.8	83.5	14.65
ZJ-370	E3	Y3	2	0	2	2	0	1	1	1	1	0	0	0	0	0	2	2	0	0	2	2	2	1	2	0	6.671	2.081	3.212	10.3	2.28	6.65	80	17
ZJ-373	E3	Y3	2	0	2	2	0	1	1	1	0	0	0	0	0	0	2	2	1	2	2	2	1	0	2	0	6.642	1.845	3.611	11.01	2.61	6.5	88.5	17.95
ZJ-412	E3	Y3	2	0	2	2	0	1	1	1	0	0	0	0	0	0	2	2	0	0	2	0	2	1	1	0	6.799	2.032	3.353	8.49	2.68	6.2	86	17.7
ZJ-432	E3	Y3	2	0	2	2	0	2	0	2	0	0	0	0	0	0	2	2	0	2	2	1	2	1	1	0	6.802	2.063	3.302	13.38	3.81	6.35	83	16.95
Z1152	E4	Y1	2	0	2	2	0	1	1	1	1	2	0	0	0	1	2	0	0	0	2	1	2	1	2	0	NA	NA	NA	NA	NA	NA	NA	NA
Z219	E4	Y1	2	0	1	1	0	1	1	1	1	1	0	0	0	1	2	1	0	0	2	2	2	0	1	0	5.759	2.374	2.429	29.11	4.63	5.6	72	24.1
Z584	E4	Y1	2	0	0	2	0	1	1	1	0	2	0	0	0	0	2	0	0	0	2	2	2	0	2	0	5.83	2.372	2.465	55.93	33.02	6.5	55	23.3
Z1143	E4	Y1	2	0	1	2	0	1	1	1	1	2	0	0	0	1	2	1	0	0	2	2	2	0	2	0	5.646	2.218	2.551	46.81	25.08	6.58333	30	20.575
Z1233	E4	Y1	2	0	2	2	0	1	0	1	1	1	0	0	0	1	2	1	0	0	2	2	2	0	0	0	6.331	2.05	3.095	38.71	18.16	5.75	30	23.82
Z434	E4	Y1	NA	NA	NA	NA	NA	NA	NA	NA	NA	NA	NA	NA	NA	NA	NA	NA	NA	NA	NA	NA	NA	NA	NA	NA	NA	NA	NA	NA	NA	NA	NA	NA
Z669	E4	Y1	2	0	2	2	0	0	2	0	0	1	0	0	0	1	2	0	0	2	2	1	2	0	1	0	6.426	1.991	3.236	23.86	10.12	5.85	35	22.2
Z1085	E4	Y1	2	0	2	2	0	0	2	0	0	2	0	0	0	2	2	0	0	0	2	1	2	0	2	0	NA	NA	NA	NA	NA	NA	NA	NA
Z1098	E4	Y1	2	0	1	2	0	1	1	1	0	1	0	0	0	1	2	0	0	2	2	2	2	0	1	0	5.742	2.173	2.648	49.25	16.85	4.58333	42	23.605
Z409	E4	Y1	NA	NA	NA	NA	NA	NA	NA	NA	NA	NA	NA	NA	NA	NA	NA	NA	NA	NA	NA	NA	NA	NA	NA	NA	5.967	2.103	2.848	30.96	12.13	6.85	55	22.6
Z411	E4	Y1	NA	NA	NA	NA	NA	NA	NA	NA	NA	NA	NA	NA	NA	NA	NA	NA	NA	NA	NA	NA	NA	NA	NA	NA	NA	NA	NA	NA	NA	NA	NA	NA
Z432	E4	Y1	NA	NA	NA	NA	NA	NA	NA	NA	NA	NA	NA	NA	NA	NA	NA	NA	NA	NA	NA	NA	NA	NA	NA	NA	6.161	2.045	3.026	29.32	12.51	5.75	40	20.4
Z488	E4	Y1	2	0	2	2	0	0	2	0	0	1	0	0	0	1	2	0	0	2	2	2	2	0	1	0	6.25	1.977	3.172	58.89	22.21	5.9	47.5	22.3
Z585	E4	Y1	2	0	2	2	0	0	2	0	1	1	0	0	0	1	2	0	0	2	2	0	2	0	1	0	6.382	2.039	3.144	59.49	27.73	4.25	45	22.65
Z621	E4	Y1	2	0	2	2	0	1	1	1	0	2	0	0	0	1	2	0	0	NA	2	1	2	1	2	0	NA	NA	NA	NA	NA	NA	NA	NA
Z970	E4	Y1	2	0	2	1	0	1	1	1	0	1	0	0	0	1	2	0	0	0	1	0	1	0	1	0	6.646	2.08	3.2	28.91	7.21	4.95	51	26.1
Z1018	E4	Y1	2	0	2	2	0	0	2	0	0	1	0	0	0	1	2	0	0	2	2	1	2	0	1	0	NA	NA	NA	NA	NA	NA	NA	NA
Z1019	E4	Y1	1	0	2	2	0	1	1	1	0	1	0	0	0	1	2	0	0	NA	1	1	2	0	1	0	NA	NA	NA	NA	NA	NA	NA	NA
Z421	E4	Y1	NA	NA	NA	NA	NA	NA	NA	NA	NA	NA	NA	NA	NA	NA	NA	NA	NA	NA	NA	NA	NA	NA	NA	NA	6.421	1.999	3.219	28.93	10.01	5.5	39	21.25
Z471	E4	Y1	2	0	2	2	0	0	2	0	0	1	0	0	0	1	2	0	0	NA	2	2	2	0	1	0	6.264	2.028	3.098	53.25	25.38	6.1	36	21.2
Z588	E4	Y1	2	0	2	2	0	0	2	0	0	0	0	0	0	0	2	0	0	0	2	1	2	0	1	0	6.497	1.942	3.361	29.32	14.41	5.2	74	15.3
Z604	E4	Y1	2	0	2	2	0	1	1	1	2	0	0	0	0	0	2	1	0	2	2	1	2	0	1	0	6.187	2.095	2.961	31.09	15.98	6.1	73	14.95
Z608	E4	Y1	1	0	2	2	0	1	1	1	0	1	0	0	0	1	2	0	0	2	1	1	2	0	1	0	6.188	2.003	3.098	21.12	9.35	5.9	40	22.1
Z635	E4	Y1	2	0	2	2	0	1	1	2	0	2	0	0	0	2	2	0	0	NA	1	0	2	1	2	0	6.217	1.989	3.133	29.86	9.53	6.1	48	21.5
Z666	E4	Y1	2	0	2	2	0	0	2	0	0	1	0	0	0	1	2	0	0	0	2	2	2	0	2	0	NA	NA	NA	NA	NA	NA	NA	NA
Z1020	E4	Y1	2	0	2	2	0	1	1	1	0	1	0	0	0	1	2	0	0	0	1	0	2	0	1	0	6.697	2.044	3.283	21.99	8.52	5.58333	45	21.55
Z489	E4	Y2	2	0	1	2	0	0	2	0	0	1	0	0	0	1	2	1	0	NA	2	2	2	1	1	0	5.837	2.019	2.9	34.19	12.77	4.9	52	23.5
Z490	E4	Y2	2	0	2	2	0	0	2	0	0	1	0	0	0	1	2	0	0	2	2	1	2	0	1	0	6.487	1.989	3.271	31.72	12.28	5.95	45	23.05
Z899	E4	Y2	2	0	2	2	0	1	1	1	0	0	0	0	0	0	2	2	0	0	2	2	1	1	0	0	6.255	2.028	3.093	7.52	1.9	6.5	85	15.85
Z959	E4	Y2	2	0	2	2	0	1	1	1	1	1	0	0	0	1	2	1	0	2	2	2	2	0	1	0	6.166	2.112	2.935	21.79	7.82	5.75	32	23.05
Z1075	E4	Y2	2	0	2	2	0	1	1	1	0	2	0	0	0	2	2	0	0	NA	2	2	2	0	2	0	6.43	2.118	3.041	24.81	9.98	6.41667	32	24.66
Z140	E4	Y2	2	0	1	1	0	1	1	1	1	1	0	0	0	1	2	1	0	0	2	1	2	0	1	0	6.237	2.359	2.648	35.4	9	6.25	76	25.15
Z374	E4	Y2	NA	NA	NA	NA	NA	NA	NA	NA	NA	NA	NA	NA	NA	NA	NA	NA	NA	NA	NA	NA	NA	NA	NA	NA	6.406	1.883	3.414	15.22	5.42	6.05	35	20.9
Z423	E4	Y2	NA	NA	NA	NA	NA	NA	NA	NA	NA	NA	NA	NA	NA	NA	NA	NA	NA	NA	NA	NA	NA	NA	NA	NA	6.557	1.97	3.341	19.17	6.7	5.25	45	20.7
Z448	E4	Y2	NA	NA	NA	NA	NA	NA	NA	NA	NA	NA	NA	NA	NA	NA	NA	NA	NA	NA	NA	NA	NA	NA	NA	NA	6.17	1.974	3.133	21.43	8.41	5.45	73	21.2
Z449	E4	Y2	NA	NA	NA	NA	NA	NA	NA	NA	NA	NA	NA	NA	NA	NA	NA	NA	NA	NA	NA	NA	NA	NA	NA	NA	NA	NA	NA	NA	NA	NA	NA	NA
Z456	E4	Y2	NA	NA	NA	NA	NA	NA	NA	NA	NA	NA	NA	NA	NA	NA	NA	NA	NA	NA	NA	NA	NA	NA	NA	NA	6.187	2.208	2.805	74.55	39.33	5.65	58	24.3
Z472	E4	Y2	2	0	2	2	0	0	2	0	0	1	0	0	0	1	2	1	0	2	2	2	2	0	1	0	6.533	1.948	3.366	36.67	16.38	6.3	37	22.6
Z474	E4	Y2	2	0	2	2	0	1	1	1	1	1	0	0	0	1	2	1	0	2	2	2	2	0	1	0	6.48	2.032	3.202	31.11	10.41	5.9	48.5	22.7
Z569	E4	Y2	2	0	1	2	0	1	1	1	0	1	0	0	0	1	2	0	0	2	2	1	2	0	1	0	5.879	2.194	2.686	20.77	8.79	6	40	25.2
Z570	E4	Y2	2	0	2	2	0	1	1	1	1	0	0	0	0	0	2	1	0	2	2	1	2	1	1	0	6.488	1.975	3.297	22.75	10.77	5.9	68	16.85
Z578	E4	Y2	2	0	2	2	0	1	1	1	0	1	0	0	0	1	2	0	0	0	2	1	2	0	1	0	6.34	2.09	3.043	61.31	25.33	4.9	40	22.4
Z590	E4	Y2	2	0	2	2	0	1	1	1	0	1	0	0	0	0	2	0	0	2	2	1	2	0	1	0	6.464	2.056	3.153	32.21	14.4	6.4	45	22.75
Z591	E4	Y2	2	0	2	1	0	1	1	1	1	1	0	0	0	1	2	0	0	0	2	1	2	0	1	0	5.942	2.337	2.55	61.83	32.11	5.4	46	25.45
Z602	E4	Y2	2	0	2	2	0	1	0	1	0	1	0	0	0	1	2	0	0	NA	2	1	2	0	1	0	6.376	2.028	3.148	35.06	16.16	5.65	39.5	22.55
Z611	E4	Y2	2	0	2	2	0	1	1	1	0	2	0	0	0	1	2	0	0	NA	1	0	2	1	2	NA	6.326	1.977	3.21	41.14	12.69	5.1	50	26.05
Z613	E4	Y2	2	0	2	2	0	0	2	0	0	1	0	0	0	1	2	1	0	0	1	1	2	0	NA	0	6.377	1.98	3.232	35.94	10.58	5.8	59	22.55
Z614	E4	Y2	2	0	2	2	0	1	1	1	0	2	0	0	0	2	2	0	0	0	2	2	2	0	2	0	5.849	2.158	2.716	36.63	17.11	6.3	43	25
Z625	E4	Y2	2	0	0	2	0	0	2	0	0	1	0	0	0	1	2	1	0	0	2	2	2	0	1	0	6.153	2.221	2.776	30.91	13.73	6.6	37	22.35
Z645	E4	Y2	2	0	2	2	0	1	1	1	0	1	0	0	0	1	2	0	0	0	2	1	2	0	1	0	6.527	2.01	3.253	14.93	6.55	5.9	40	23.75
Z646	E4	Y2	2	0	0	2	0	1	1	1	0	1	0	0	0	1	2	0	0	NA	2	1	2	0	1	0	5.906	2.193	2.703	20.16	7.85	5.75	45	22.85
Z647	E4	Y2	2	0	2	2	0	1	1	1	0	1	0	0	0	1	2	0	0	2	1	0	2	0	1	0	6.601	2.023	3.271	15.05	4.95	6.1	48	22.1
Z648	E4	Y2	2	0	2	2	0	1	1	1	0	1	0	0	0	1	2	0	0	NA	2	1	2	0	1	0	NA	NA	NA	NA	NA	NA	NA	NA
Z649	E4	Y2	2	0	1	2	0	1	1	1	0	2	0	0	0	1	2	0	0	2	2	1	2	1	2	0	5.894	2.215	2.667	48.21	20.24	5.1	48.5	23.05
Z658	E4	Y2	2	0	2	2	0	1	1	1	0	1	0	0	0	1	2	0	0	0	1	0	2	0	1	0	6.542	1.961	3.353	30.91	11.53	5.25	45	21.95
Z893	E4	Y2	2	0	2	2	0	0	2	0	0	1	0	0	0	1	2	0	0	NA	2	2	2	0	1	0	NA	NA	NA	NA	NA	NA	NA	NA
Z1076	E4	Y2	2	0	2	2	0	0	2	0	0	1	0	0	0	1	2	1	0	0	2	2	2	0	NA	0	6.26	2.064	3.044	29.02	10.26	6.25	37	23.975
Z1077	E4	Y2	1	0	2	2	0	1	1	1	0	1	0	0	0	1	2	0	0	2	2	2	2	0	1	0	6.214	2.029	3.069	25.87	9.27	5.45833	45	23.835
Z1226	E4	Y2	2	0	2	2	0	0	2	0	0	1	0	0	0	1	2	0	0	0	2	2	2	0	1	0	6.369	2.035	3.135	56.9	28.35	5.83333	30	22.575
Z1250	E4	Y2	NA	NA	NA	NA	NA	NA	NA	NA	NA	NA	NA	NA	NA	NA	NA	NA	NA	NA	NA	NA	NA	NA	NA	NA	NA	NA	NA	NA	NA	NA	NA	NA
Z1253	E4	Y2	0	0	2	2	0	2	0	2	0	0	0	0	0	0	2	2	1	NA	2	NA	0	0	0	0	NA	NA	NA	NA	NA	NA	NA	NA
Z1303	E4	Y2	NA	NA	NA	NA	NA	NA	NA	NA	NA	NA	NA	NA	NA	NA	NA	NA	NA	NA	NA	NA	NA	NA	NA	NA	NA	NA	NA	NA	NA	NA	NA	NA
Z375	E4	Y2	NA	NA	NA	NA	NA	NA	NA	NA	NA	NA	NA	NA	NA	NA	NA	NA	NA	NA	NA	NA	NA	NA	NA	NA	6.063	2.357	2.574	25.15	6.95	5.9	75.5	22.05
Z388	E4	Y2	NA	NA	NA	NA	NA	NA	NA	NA	NA	NA	NA	NA	NA	NA	NA	NA	NA	NA	NA	NA	NA	NA	NA	NA	5.523	2.433	2.28	61.22	28.52	6.35	58	24.45
Z466	E4	Y2	2	0	2	2	0	1	1	1	1	1	0	0	0	1	2	1	0	2	2	2	2	0	1	0	6.448	2.061	3.136	21.08	7.96	6.5	40	21.75
Z478	E4	Y2	2	0	2	2	0	0	2	0	0	1	0	0	0	1	2	0	0	2	2	1	2	0	1	0	NA	NA	NA	NA	NA	NA	NA	NA
Z482	E4	Y2	2	0	2	1	0	1	1	1	0	1	0	0	0	1	2	0	0	NA	1	0	2	0	1	0	NA	NA	NA	NA	NA	NA	NA	NA
Z565	E4	Y2	2	0	2	2	0	0	2	0	0	2	0	0	0	1	2	1	0	2	2	1	2	0	2	0	NA	NA	NA	NA	NA	NA	NA	NA
Z573	E4	Y2	2	0	2	2	0	0	2	0	0	1	0	0	0	1	2	1	0	NA	1	0	2	0	1	0	6.392	2.048	3.133	35.53	10.9	5.2	52	21.75
Z574	E4	Y2	2	0	2	2	0	1	1	1	0	2	0	0	0	1	2	0	0	2	2	1	2	1	2	0	6.649	2.099	3.174	29.6	14.36	6.45	50	25.85
Z575	E4	Y2	2	0	2	2	0	1	1	1	0	1	0	0	0	1	2	0	0	NA	1	0	2	0	1	0	6.62	2.057	3.225	19.59	7.26	6.35	60	22.65
Z579	E4	Y2	2	0	2	2	0	1	1	1	0	2	0	0	0	1	2	0	0	NA	2	2	2	1	2	0	NA	NA	NA	NA	NA	6.25	40	24.6
Z594	E4	Y2	2	0	2	2	0	1	1	1	0	1	0	0	0	1	2	0	0	NA	2	1	2	0	1	0	6.285	2.001	3.15	26.6	10.99	5.55	44	20.5
Z605	E4	Y2	2	0	2	2	0	0	2	0	1	1	0	0	0	1	2	0	0	2	2	1	2	0	1	0	6.18	2.115	2.935	66.67	31.53	4.5	40	22.8
Z624	E4	Y2	2	0	2	2	0	1	1	1	0	1	0	0	0	1	2	1	0	2	2	2	2	0	1	0	NA	NA	NA	NA	NA	NA	NA	NA
Z652	E4	Y2	2	0	2	2	0	1	1	1	0	1	0	0	0	1	2	0	0	0	2	1	2	0	1	0	6.602	2.074	3.203	47.73	19.44	5.1	35	22.25
Z660	E4	Y2	1	0	1	2	0	1	1	1	0	0	0	0	0	0	2	0	0	NA	2	2	2	0	0	0	5.703	2.093	2.73	30.04	15.16	4.75	80	13.1
Z662	E4	Y2	2	0	2	2	0	0	2	0	0	1	0	0	0	1	2	0	0	0	2	1	2	0	1	0	5.686	2.329	2.443	51.16	13.76	5.55	45	21.85
Z663	E4	Y2	2	0	2	2	0	1	1	1	0	1	0	0	0	1	2	0	0	0	2	1	2	0	1	0	6.357	2.064	3.097	30.1	12.78	5.4	35	21.75
Z890	E4	Y2	1	0	2	2	0	1	1	1	0	1	0	0	0	1	2	0	0	0	2	2	2	0	1	0	NA	NA	NA	NA	NA	NA	NA	NA
Z964	E4	Y2	2	0	2	2	0	1	1	1	0	1	0	0	0	1	2	0	0	NA	1	0	2	0	1	0	6.529	1.951	3.357	22.22	8.28	5.35	40	22.6
Z8	E4	Y2	2	0	2	2	0	1	0	1	0	1	0	0	0	0	2	0	0	0	2	2	2	0	1	0	NA	NA	NA	NA	NA	NA	NA	NA
Z376	E4	Y2	NA	NA	NA	NA	NA	NA	NA	NA	NA	NA	NA	NA	NA	NA	NA	NA	NA	NA	NA	NA	NA	NA	NA	NA	5.614	2.209	2.551	25.29	9.69	5.85	81	22.65
Z414	E4	Y2	NA	NA	NA	NA	NA	NA	NA	NA	NA	NA	NA	NA	NA	NA	NA	NA	NA	NA	NA	NA	NA	NA	NA	NA	6.501	1.835	3.567	19.73	7.48	6.55	84	14.35
Z428	E4	Y2	NA	NA	NA	NA	NA	NA	NA	NA	NA	NA	NA	NA	NA	NA	NA	NA	NA	NA	NA	NA	NA	NA	NA	NA	5.897	2.077	2.846	40.28	13.38	6.05	43	23.8
Z429	E4	Y2	NA	NA	NA	NA	NA	NA	NA	NA	NA	NA	NA	NA	NA	NA	NA	NA	NA	NA	NA	NA	NA	NA	NA	NA	6.128	2.093	2.94	19.29	5.17	6.05	41	21.3
Z451	E4	Y2	NA	NA	NA	NA	NA	NA	NA	NA	NA	NA	NA	NA	NA	NA	NA	NA	NA	NA	NA	NA	NA	NA	NA	NA	6.291	1.961	3.216	28.64	9.67	5.3	53	19.55
Z461	E4	Y2	NA	NA	NA	NA	NA	NA	NA	NA	NA	NA	NA	NA	NA	NA	NA	NA	NA	NA	NA	NA	NA	NA	NA	NA	NA	NA	NA	NA	NA	NA	NA	NA
Z463	E4	Y2	NA	NA	NA	NA	NA	NA	NA	NA	NA	NA	NA	NA	NA	NA	NA	NA	NA	NA	NA	NA	NA	NA	NA	NA	NA	NA	NA	NA	NA	NA	NA	NA
Z464	E4	Y2	2	0	1	2	0	0	2	0	0	1	0	0	0	1	2	0	0	2	2	1	2	0	1	0	5.904	2.032	2.914	34.92	15.41	5.8	46	21.5
Z467	E4	Y2	0	1	1	1	0	0	0	0	0	0	0	0	0	0	2	2	1	0	1	1	0	0	0	0	6.651	2.029	3.284	21.85	9.64	7	55	23.75
Z483	E4	Y2	2	0	2	2	0	2	0	2	1	1	0	0	0	1	2	1	0	2	2	1	2	0	2	0	NA	NA	NA	NA	NA	NA	NA	NA
Z545	E4	Y2	2	0	2	2	0	2	0	2	2	0	0	0	0	0	2	2	0	2	2	2	2	0	0	0	6.124	1.931	3.178	11.04	3.61	6.8	70	16.6
Z671	E4	Y2	2	0	2	2	0	1	1	1	1	1	0	0	0	1	2	1	0	2	2	2	2	0	1	0	6.511	2.107	3.103	42.26	21.05	6.5	32	21.6
Z892	E4	Y2	2	0	2	2	0	1	1	1	0	1	0	0	0	1	2	1	0	NA	2	2	2	0	1	0	6.392	2.02	3.171	42.6	16.46	6.5	55	22.65
Z926	E4	Y2	2	0	2	2	0	0	2	0	0	1	0	0	0	1	2	1	0	NA	2	2	2	0	1	0	6.334	2.051	3.093	45.19	23.17	6.35	30	22.35
Z962	E4	Y2	2	0	2	1	0	0	2	0	0	1	0	0	0	1	2	0	0	0	2	2	2	0	1	0	6.151	1.991	3.098	62.64	27.44	4.45	35	22.5
Z972	E4	Y2	2	0	2	2	0	2	0	2	1	0	0	0	0	0	2	0	0	NA	2	1	2	0	1	0	6.324	1.983	3.195	32.26	11.53	4.4	80	15.4
Z1301	E4	Y2	NA	NA	NA	NA	NA	NA	NA	NA	NA	NA	NA	NA	NA	NA	NA	NA	NA	NA	NA	NA	NA	NA	NA	NA	5.664	2.274	2.495	42.35	18.51	5.41667	71	22.255
Z622	E4	Y2	2	0	2	2	0	0	2	0	0	2	0	0	0	2	2	0	0	2	2	2	2	0	2	0	6.916	2.085	3.324	53.76	22.86	6.05	35	22
Z927	E4	Y2	2	0	2	2	0	0	2	0	0	1	0	0	0	1	2	1	0	0	2	2	2	0	1	0	6.662	2.05	3.255	22.75	8.91	6.5	35	22.95
Z928	E4	Y2	2	0	2	2	0	0	2	0	0	1	0	0	0	1	2	1	0	NA	2	2	2	0	1	0	6.056	1.92	3.161	20.94	9.57	5.9	32	22.4
Z932	E4	Y2	2	0	2	2	0	1	1	0	1	0	0	0	0	0	2	1	0	0	2	1	2	0	0	0	6.224	1.945	3.206	21.74	9.6	4.95	76	14.45
Z938	E4	Y2	2	0	2	2	0	0	2	0	0	2	0	0	0	1	2	0	0	2	2	1	2	0	1	0	6.308	2.087	3.03	42.92	16.28	6.2	37	22.65
Z939	E4	Y2	2	0	2	2	0	0	2	0	0	1	0	0	0	1	2	1	0	0	1	0	2	0	1	0	6.376	1.94	3.312	32.23	11.48	6.5	35	23.15
Z958	E4	Y2	2	0	2	2	0	0	1	0	0	0	0	0	0	0	2	0	0	0	2	2	2	0	0	0	NA	NA	NA	NA	NA	NA	NA	NA
Z967	E4	Y2	2	0	2	2	0	0	2	0	1	2	0	0	0	2	2	0	0	NA	2	2	2	0	2	0	6.445	2.082	3.104	79.17	36.95	5.65	30	26.15
Z981	E4	Y2	2	0	2	2	0	0	2	0	0	1	0	0	0	1	2	0	0	0	2	1	2	0	1	0	6.224	2.052	3.042	52.22	21.63	5.2	35	25
Z982	E4	Y2	2	0	2	2	0	1	1	1	1	1	0	0	0	1	2	0	0	0	2	2	2	0	1	0	6.173	2.109	2.936	49.43	19.55	5.9	36	26.15
Z1028	E4	Y2	NA	NA	2	2	0	NA	0	NA	NA	NA	0	0	0	0	NA	0	NA	NA	NA	NA	NA	0	NA	0	6.565	2.065	3.189	52.94	18.57	5.29167	72	23.47
Z1031	E4	Y2	2	0	2	2	0	1	1	1	0	1	0	0	0	1	2	0	0	0	2	1	2	0	1	0	6.545	2.103	3.121	13.66	3.8	6.16667	36	24.155
Z1034	E4	Y2	2	0	1	2	0	1	1	0	0	1	0	0	0	0	2	0	0	NA	2	0	2	0	1	0	NA	NA	NA	NA	NA	NA	NA	NA
Z1035	E4	Y2	2	0	2	2	0	1	1	0	0	0	0	0	0	1	2	0	0	0	2	2	2	0	1	0	6.634	2.019	3.294	33.33	12.82	5.5	44.5	24.215
Z1041	E4	Y2	2	0	2	2	0	1	2	0	1	1	0	0	0	1	2	1	0	2	2	2	2	0	2	0	6.401	1.881	3.412	15.44	7.02	5.91667	32	24.1
Z1044	E4	Y2	2	0	2	2	0	1	1	2	0	1	0	0	0	1	2	0	0	0	2	1	2	0	1	0	6.423	2.069	3.113	30.17	11.62	5.20833	40	24.355
Z1055	E4	Y2	2	0	0	2	0	1	1	1	0	1	0	0	0	1	2	0	0	0	2	0	2	0	1	0	5.781	2.224	2.604	33.06	13.82	5.33333	58	24.645
Z1056	E4	Y2	2	0	2	2	0	1	1	1	0	1	0	0	0	1	2	0	0	0	2	1	2	0	1	0	6.512	2.099	3.11	23.08	7.31	5.5	38	24.33
Z1057	E4	Y2	2	0	1	2	0	1	1	1	1	1	0	0	0	1	2	0	0	0	2	1	2	0	1	0	6.611	2.349	2.818	36.14	11.73	5.75	45	23.775
Z1065	E4	Y2	2	0	1	2	0	1	1	1	0	1	0	0	0	1	2	0	0	0	2	1	2	0	1	0	6.465	2.06	3.145	30.16	11.29	5.91667	45	23.835
Z1067	E4	Y2	2	0	2	2	0	0	2	0	1	0	0	0	0	0	2	2	0	2	1	1	2	0	1	0	NA	NA	NA	NA	NA	NA	NA	NA
ZJ-296	E4	Y2	NA	NA	NA	NA	NA	NA	NA	NA	NA	NA	NA	NA	NA	NA	NA	NA	NA	NA	NA	NA	NA	NA	NA	NA	NA	NA	NA	NA	NA	NA	NA	NA
Z909	E4	Y2	2	0	2	2	0	1	1	1	1	1	0	0	0	1	2	1	0	2	2	2	2	0	1	0	6.684	2.09	3.204	25.6	8.45	5.5	30	22.45
Z915	E4	Y2	2	0	2	2	0	1	1	1	1	1	0	0	0	1	2	1	0	0	2	2	2	0	1	0	6.615	2.076	3.197	37.23	13.68	6	30	23.6
Z917	E4	Y2	2	0	2	2	0	1	1	1	1	1	0	0	0	1	2	0	0	2	2	2	2	0	1	0	6.524	2.047	3.2	24.39	8.17	5.9	32	23
Z922	E4	Y2	NA	NA	NA	NA	NA	NA	NA	NA	NA	NA	NA	NA	NA	NA	NA	NA	NA	NA	NA	NA	NA	NA	NA	NA	NA	NA	NA	NA	NA	NA	NA	NA
Z936	E4	Y2	2	0	2	2	0	0	2	0	0	1	0	0	0	1	2	0	0	0	2	1	2	0	1	0	6.123	1.995	3.078	44.83	17.79	5.4	38	21.45
Z977	E4	Y2	2	0	2	2	0	1	1	1	0	1	0	0	0	1	2	0	0	0	1	1	2	0	1	0	6.498	2.06	3.161	29.01	11.14	5.15	35	24.3
Z1251	E4	Y2	2	0	0	2	0	2	0	2	2	2	0	0	0	2	2	0	0	0	2	2	2	0	2	0	5.309	2.426	2.194	52.85	19.59	6.04167	30	25.645
Z947	E4	Y2	2	0	1	2	0	0	1	0	1	1	0	0	0	1	2	0	0	NA	2	2	2	0	1	0	5.64	2.288	2.471	62.08	23.02	4.95	40	21.8
Z1059	E4	Y2	2	0	2	2	0	0	2	0	0	1	0	0	0	1	2	0	0	0	2	1	2	0	1	0	6.441	2.054	3.143	49.22	22.02	4.75	36	23.545
Z1299	E4	Y2	2	0	1	2	0	0	2	0	1	2	0	0	0	2	2	0	0	2	2	2	2	0	2	0	5.736	2.223	2.587	29.19	9.78	6.75	40	24.685
ZJ-231	E4	Y2	2	0	2	2	0	1	1	1	1	1	0	0	0	1	2	1	0	2	2	2	2	0	2	0	6.308	2.002	3.162	45.07	12.11	5.8	47	21.35
ZJ-234	E4	Y2	2	0	2	2	0	0	1	0	0	0	0	0	0	0	2	1	0	2	2	2	2	0	0	0	6.727	1.95	3.458	34.55	11.6	4.4	90	12.05
ZJ-236	E4	Y2	2	0	2	2	0	1	1	1	0	1	0	0	0	1	2	0	0	NA	NA	2	2	0	1	0	6.04	1.931	3.144	55.1	21.78	4.25	65	17.75
Z71	E4	Y2	2	0	2	2	0	1	1	1	0	1	0	0	0	1	2	0	0	2	2	1	2	0	1	0	6.55	2.083	3.15	15.3	4.12	4.75	44	20.45
Z1294	E4	Y2	2	0	2	2	0	1	1	1	1	1	0	0	0	1	2	1	0	0	2	2	2	0	1	0	6.529	2.051	3.191	21.15	6.53	6.20833	39	22.575
Z1305	E4	Y2	2	0	2	2	0	2	2	0	NA	1	0	0	0	0	2	1	0	0	2	1	2	0	2	0	6.556	1.873	3.508	20.43	7.68	5.91667	49	21.205
ZJ-226	E4	Y2	2	0	2	2	0	1	2	0	1	1	0	0	0	1	2	1	0	0	2	2	2	0	2	0	6.418	1.939	3.317	22.61	8.45	5.05	50	20.15
ZJ-232	E4	Y2	2	0	1	2	0	1	1	1	1	2	0	0	0	2	2	0	0	2	2	2	2	0	2	0	5.725	2.248	2.552	85.56	30.7	5	75	24.15
ZJ-233	E4	Y2	2	0	2	2	0	1	1	1	1	0	0	0	0	0	2	2	0	2	2	2	2	0	1	0	6.226	1.969	3.175	15.46	3.95	6.2	79	14.35
Z1292	E4	Y3	2	0	1	2	0	0	2	0	1	2	0	0	0	2	2	0	0	2	2	2	2	0	2	0	5.728	2.226	2.581	51.24	26.65	6.5	30	25.045
Z1293	E4	Y3	NA	NA	NA	NA	NA	NA	NA	NA	NA	NA	NA	NA	NA	NA	NA	NA	NA	NA	NA	NA	NA	NA	NA	NA	6.244	1.971	3.174	18.98	8.5	5.20833	70	15.745
Z1295	E4	Y3	2	0	2	2	0	1	1	1	0	1	0	0	0	1	2	1	0	NA	2	1	2	0	1	0	6.271	2.181	2.88	37.06	13.99	6.66667	30	23.005
Z1297	E4	Y3	2	0	1	2	0	0	2	0	1	2	0	0	0	2	2	0	0	0	2	2	2	0	2	0	5.657	2.338	2.424	46.76	19.38	6.41667	40	25.965
Z1306	E4	Y3	2	0	2	2	0	1	1	1	1	1	0	0	0	1	2	0	0	0	2	2	2	0	1	0	6.284	2.069	3.045	12.98	6.47	6.70833	30	20.915
Z1307	E4	Y3	2	0	2	2	0	0	2	0	0	1	0	0	0	2	2	0	0	0	NA	0	2	0	1	0	6.279	2.178	2.892	26.04	9.57	6.08333	45	23.38
Z1308	E4	Y3	2	0	2	2	0	1	1	1	1	2	0	0	0	2	2	0	0	0	2	2	2	0	2	0	6.334	2.245	2.831	40.38	17.88	6.20833	30	26.085
Z1311	E4	Y3	2	0	2	2	0	1	1	0	1	1	0	0	0	0	2	0	0	0	2	2	2	0	1	0	6.296	2.232	2.83	21.34	9.57	6.04167	39	22.135
Z1315	E4	Y3	2	0	0	2	0	0	2	0	0	0	0	0	0	0	2	0	0	0	2	2	2	0	0	0	5.871	2.149	2.737	19.17	6.99	5.875	72	14.805
ZJ-206	E4	Y3	2	0	1	2	0	1	1	1	1	2	0	0	0	2	2	0	0	NA	2	2	2	0	2	0	5.776	2.215	2.621	77.17	29.34	4.9	39	24.1
ZJ-210	E4	Y3	2	0	0	2	0	0	2	0	2	2	0	0	0	2	2	0	0	NA	2	2	2	0	2	0	5.604	2.335	2.408	78.95	31.27	5.5	55	23.45
ZJ-214	E4	Y3	2	0	1	2	0	0	2	0	1	2	0	0	0	2	2	0	0	NA	2	2	2	0	2	0	5.487	2.118	2.6	57.07	23.21	5.2	60.5	24.7
ZJ-219	E4	Y3	2	0	1	2	0	1	1	1	1	1	0	0	0	1	2	0	0	0	2	2	2	0	1	0	5.454	2.214	2.467	58.14	24.3	4.5	73.5	20.65
ZJ-221	E4	Y3	2	0	0	2	0	0	2	0	2	2	0	0	0	2	2	0	0	0	2	2	2	0	2	0	5.507	2.459	2.255	85.29	31.99	5	70	25.6
ZJ-224	E4	Y3	2	0	1	2	0	0	2	0	NA	2	0	0	0	2	2	0	0	2	2	2	2	0	2	0	5.641	2.145	2.639	71.63	22.97	4.85	46	23.65
ZJ-292	E4	Y3	2	0	2	2	0	1	1	1	1	1	0	0	0	1	2	0	0	2	2	2	2	0	1	0	NA	NA	NA	NA	NA	4.75	46	19.15
ZJ-294	E4	Y3	2	0	0	2	0	0	2	0	2	2	0	0	0	2	2	0	0	0	2	2	2	0	2	0	5.321	2.369	2.255	61.39	21.3	5.2	62	24.55
Z1313	E4	Y3	2	0	2	2	0	1	1	1	0	1	0	0	0	0	2	0	0	NA	2	1	2	1	1	0	6.761	2.19	3.095	36.05	14.07	5.20833	71	22.045
ZJ-207	E4	Y3	2	0	0	2	0	0	2	0	2	2	0	0	0	2	2	0	0	2	2	2	2	0	2	0	NA	NA	NA	NA	NA	NA	NA	NA
ZJ-227	E4	Y3	2	0	2	2	0	2	0	2	2	0	0	0	0	0	2	2	0	0	2	2	2	0	0	0	6.282	1.971	3.193	10.3	2.19	6	95	14.2
ZJ-269	E4	Y3	2	0	0	2	0	1	1	1	0	1	0	0	0	0	2	1	0	0	NA	0	2	0	1	0	5.838	2.178	2.688	52.13	23.45	5.5	65.5	19.4
ZJ-228	E4	Y3	2	0	2	2	0	1	2	0	1	1	0	0	0	1	2	1	0	0	2	2	2	0	2	0	6.308	1.889	3.347	27.05	9.92	5.4	64	19.3
ZJ-262	E4	Y3	2	0	1	2	0	0	2	0	0	2	0	0	0	2	2	0	0	NA	NA	2	2	0	2	0	5.519	2.3	2.403	80.43	29.08	5	40	25.25
ZJ-282	E4	Y3	2	0	2	2	0	1	1	1	1	1	0	0	0	1	2	0	0	NA	0	NA	2	0	1	0	6.088	2.104	2.903	43.64	14.66	4.15	55	19.5
ZJ-283	E4	Y3	2	0	2	2	0	1	2	0	1	1	0	0	0	1	2	1	0	0	2	2	2	0	2	0	6.39	1.923	3.33	32.95	11.12	4.75	49	17.8
ZJ-285	E4	Y3	2	0	1	2	0	0	2	0	1	1	0	0	0	1	2	0	0	2	2	2	2	0	1	0	5.61	2.188	2.57	62.59	24.28	5	60	19.9
ZJ-287	E4	Y3	2	0	2	2	0	0	2	0	0	1	0	0	0	0	2	1	0	NA	2	1	2	0	0	0	6.223	2.124	2.938	38.89	13.84	5.45	60	18.1
ZJ-200	E4	Y3	2	0	2	2	0	2	0	2	0	0	0	0	0	0	2	0	0	0	2	2	2	0	0	0	NA	NA	NA	NA	NA	NA	NA	NA
ZJ-216	E4	Y3	2	0	0	2	0	0	2	0	2	2	0	0	0	2	2	0	0	2	2	2	2	0	2	0	4.919	2.588	1.906	66.54	23.89	5.2	58.5	24.15
ZJ-267	E4	Y3	2	0	2	1	0	0	2	0	1	1	0	0	0	1	2	0	0	0	2	2	2	0	1	0	5.945	2.114	2.822	63.18	24.02	4.25	65	19.25
ZJ-277	E4	Y3	2	0	2	1	0	0	2	0	0	2	0	0	0	2	2	0	0	2	2	2	2	0	2	0	6.233	2.062	3.035	66.67	21.46	5	58.5	23.65
ZJ-176	E4	Y3	2	0	0	2	0	0	2	0	2	2	0	0	0	2	2	0	0	NA	2	2	2	0	2	0	5.02	2.351	2.142	85.51	36.93	5.2	40	22.65
ZJ-204	E4	Y3	2	0	2	2	0	2	0	2	2	0	0	0	0	0	2	2	0	NA	2	2	2	0	0	0	6.282	1.896	3.322	18.44	4.75	6	75	14
ZJ-254	E4	Y3	2	0	0	2	0	0	2	0	2	2	0	0	0	2	2	0	0	NA	2	2	2	0	2	0	5.316	2.366	2.254	66.31	21.63	5	45.5	24.4
ZJ-275	E4	Y3	2	0	1	2	0	0	2	0	1	2	0	0	0	2	2	0	0	0	2	2	2	0	2	0	5.391	2.212	2.443	70.16	25.2	5	59	24.4
ZJ-168	E4	Y3	2	0	2	2	0	0	2	0	2	2	0	0	0	2	2	0	0	2	2	2	2	0	2	0	5.745	2.39	2.424	94.12	46.58	5	46	20.85
ZJ-255	E4	Y3	2	0	0	2	0	0	2	0	2	2	0	0	0	2	2	0	0	2	2	0	2	0	2	0	5.201	2.449	2.13	88.76	31.17	5	55	23.65
ZJ-257	E4	Y3	2	0	0	2	0	0	2	0	2	2	0	0	0	2	2	0	0	NA	2	2	2	0	2	0	4.921	2.464	2.002	69.23	21.73	5	50	24.1
ZJ-259	E4	Y3	2	0	1	2	0	0	2	0	1	1	0	0	0	1	2	0	0	2	2	2	2	0	1	0	5.569	2.253	2.48	60.22	25.31	4.7	60	20.1
ZJ-250	E4	Y3	2	0	1	2	0	0	2	0	0	0	0	0	0	0	2	0	0	2	2	2	2	0	0	0	5.814	1.998	2.914	24.65	6.8	4	82.5	11.4
ZJ-247	E4	Y3	2	0	1	2	0	1	1	1	1	1	0	0	0	1	2	1	0	NA	2	2	2	1	2	0	6.266	2.006	3.142	39.74	13.02	5.25	55	16.45
Z1146	E5	Y1	NA	NA	NA	NA	NA	NA	NA	NA	NA	NA	NA	NA	NA	NA	NA	NA	NA	NA	NA	NA	NA	NA	NA	NA	NA	NA	NA	NA	NA	NA	NA	NA
Z1154	E5	Y1	2	0	0	1	0	0	1	0	0	1	0	0	0	1	2	1	0	2	2	2	1	0	2	0	5.502	2.543	2.168	58.82	16.12	4.66667	39	19.595
ZJ-1556	E5	Y1	2	0	0	1	0	0	1	0	1	1	0	0	0	1	2	1	0	2	2	2	1	0	1	0	5.532	2.55	2.173	50.38	12.43	6.16667	48	25.97
Z492	E5	Y1	2	0	1	1	0	2	0	2	0	1	0	0	0	1	2	1	0	0	2	1	2	2	1	0	5.882	2.168	2.721	37.5	10.69	5.05	75	23.25
Z514	E5	Y1	2	0	2	1	0	0	2	0	0	1	0	0	0	1	2	0	0	2	2	1	2	1	1	0	6.659	2.175	3.077	35.14	9.48	4.7	62.5	25.15
Z698	E5	Y1	2	0	0	2	0	0	2	0	1	1	0	0	0	1	2	1	1	0	2	2	1	0	1	0	5.735	2.356	2.439	72.35	18.6	4.85	42.5	21.9
Z201	E5	Y1	2	0	1	1	0	1	1	1	1	0	0	0	0	0	2	0	0	0	1	0	2	1	0	0	NA	NA	NA	NA	NA	NA	NA	NA
Z287	E5	Y1	2	0	0	2	0	0	2	0	0	1	0	0	0	1	2	0	0	0	2	1	2	1	1	0	6.049	2.262	2.678	26.33	6.89	5.45	73	22.55
Z1027	E5	Y1	2	0	0	1	0	1	1	1	1	1	0	0	0	1	2	0	0	NA	2	2	1	0	2	0	5.671	2.351	2.414	38.51	10.71	4.79167	51	21.54
Z165	E5	Y1	2	0	1	1	0	0	2	0	1	2	0	0	0	1	2	2	1	0	2	2	1	0	2	0	6.301	2.491	2.533	54.55	12.83	7	84	24.4
Z172	E5	Y1	2	0	1	2	0	0	2	0	1	2	0	0	0	2	2	2	0	2	2	2	2	1	2	0	6.649	2.156	3.091	25.61	7.93	4.35	90	15.55
Z185	E5	Y1	2	0	0	2	0	0	2	0	1	1	0	0	0	1	2	0	0	0	2	0	2	2	1	0	5.871	2.109	2.795	24.41	9.09	4.85	58	23.15
Z218	E5	Y1	2	0	1	2	0	0	1	0	1	1	0	0	0	1	2	0	0	0	1	0	2	1	1	0	5.854	2.408	2.439	44.19	12.08	5.15	83	23.85
Z220	E5	Y1	2	0	1	2	0	1	1	1	1	1	0	0	0	1	2	0	0	NA	2	1	2	1	1	0	5.862	2.38	2.465	48.05	13.94	7	77.5	26.65
Z675	E5	Y1	2	0	2	1	0	1	1	1	0	1	0	0	0	1	2	0	0	NA	2	2	2	1	1	0	6.663	2.321	2.883	41.52	9.36	5.45	62	21.85
Z820	E5	Y1	2	0	1	1	0	1	1	1	0	1	0	0	0	1	2	1	0	2	2	2	2	1	1	0	5.963	2.278	2.621	41.72	12.39	5.85	67	20.4
Z978	E5	Y1	2	0	2	1	0	1	1	1	0	1	0	0	0	1	2	1	0	0	2	1	2	1	2	0	6.387	2.111	3.032	30.6	10.6	5.35	36.5	27.15
Z1006	E5	Y1	2	0	1	2	0	2	0	2	1	1	0	0	0	1	2	0	0	0	2	2	2	0	2	0	5.785	2.307	2.512	51.53	13.08	4.79167	52	22.755
Z135	E5	Y1	1	0	1	1	0	1	1	1	0	1	0	0	0	1	2	1	0	NA	2	2	2	0	1	0	5.966	2.35	2.546	63.33	14.72	5.75	56	24.3
Z222	E5	Y1	2	0	1	1	0	2	1	1	0	1	0	0	0	1	2	2	0	2	2	2	2	1	1	0	6.479	2.073	3.134	31.33	9.52	6.25	45	23.2
Z241	E5	Y1	2	0	1	1	0	1	1	1	1	1	0	0	0	1	2	1	0	2	2	1	2	0	1	0	5.822	2.416	2.411	68.97	21.26	6.35	42	24.2
Z681	E5	Y1	1	0	2	2	0	1	1	1	0	1	0	0	0	0	2	1	0	2	2	2	2	1	0	0	6.444	2.086	3.092	17.07	4.59	5.55	90	22.2
Z685	E5	Y1	2	0	1	1	0	0	2	0	0	1	0	0	0	1	2	0	0	NA	2	1	2	1	1	0	6.082	2.338	2.603	35.81	8.95	5.3	50.5	22.4
Z1080	E5	Y1	2	0	2	2	0	1	1	1	1	1	0	0	0	1	2	0	0	0	1	1	2	1	1	0	6.448	2.267	2.848	40.38	11.29	5.25	55	23.6
Z1232	E5	Y1	2	0	1	2	0	1	0	1	1	1	0	0	0	2	2	1	0	0	2	0	2	0	1	0	5.703	2.307	2.474	50.48	15.23	5.45833	46.5	22.865
Z280	E5	Y1	2	0	0	2	0	0	2	0	2	1	0	0	0	1	2	0	0	2	2	2	2	0	1	0	5.858	2.397	2.446	29.05	7.46	6.1	48	23.05
Z282	E5	Y1	2	0	2	2	0	1	1	1	0	1	0	0	0	1	2	1	0	2	2	1	2	1	1	0	6.739	2.334	2.9	32.78	9.59	5.8	51	23.85
Z283	E5	Y1	1	0	2	2	0	1	1	1	0	1	0	0	0	1	2	1	0	0	2	2	2	1	1	0	6.775	2.12	3.202	33.64	7.93	6.55	52	23.35
Z341	E5	Y1	2	0	2	1	0	1	1	1	0	1	0	0	0	1	2	0	0	2	2	0	2	0	1	0	6.95	2.141	3.264	31.11	8.2	5.9	70.5	22.05
Z404	E5	Y1	NA	NA	NA	NA	NA	NA	NA	NA	NA	NA	NA	NA	NA	NA	NA	NA	NA	NA	NA	NA	NA	NA	NA	NA	6.699	2.059	3.261	21.11	5.94	6.4	82	22.1
Z532	E5	Y1	2	0	1	1	0	0	2	0	0	1	0	0	0	1	2	1	0	0	2	2	2	1	1	0	6.387	2.051	3.119	32.41	7.66	4.75	44.5	26.45
Z676	E5	Y1	2	0	2	2	0	0	2	0	1	2	0	0	0	2	2	0	0	0	2	1	2	1	2	0	6.596	2.241	2.949	41.73	10.2	5.55	60	24.8
Z686	E5	Y1	2	0	1	1	0	0	2	0	1	1	0	0	0	1	2	0	0	0	2	1	2	1	1	0	6.06	2.424	2.501	64.36	18.2	4.7	76.5	22.25
Z699	E5	Y1	2	0	0	2	0	0	2	0	0	1	0	0	0	1	2	0	0	2	2	2	1	0	1	0	5.688	2.32	2.454	50.94	13.29	5	55	22.4
Z702	E5	Y1	2	0	1	2	0	0	2	0	0	1	0	0	0	1	2	0	1	0	2	2	1	0	1	0	5.981	2.233	2.682	54.94	14.23	5.45	75	22.75
Z726	E5	Y1	2	0	2	1	0	1	1	1	0	1	0	0	0	1	2	0	0	0	2	1	2	0	1	0	6.867	2.073	3.318	39.22	10.36	4.85	49	22.15
Z727	E5	Y1	2	0	2	1	0	1	1	1	0	0	0	0	0	0	2	2	1	2	2	2	1	0	1	0	6.677	2.057	3.251	19.44	4.9	6.5	82	16.05
Z826	E5	Y1	2	0	1	1	0	0	1	0	1	1	0	0	0	1	2	0	0	2	2	2	1	0	1	0	5.838	2.392	2.48	68.71	31.55	4.4	45	22.4
Z895	E5	Y1	2	0	2	2	0	2	0	2	0	1	0	0	0	1	2	0	0	0	2	2	2	0	1	0	6.562	2.046	3.215	28.92	7.02	5.25	82.5	23.6
Z289	E5	Y1	1	0	2	2	0	1	1	1	0	1	0	0	0	1	2	1	0	NA	2	2	2	1	1	0	6.698	2.153	3.125	26.51	7.19	6.45	58	23.05
Z342	E5	Y1	2	0	1	1	0	1	1	1	1	1	0	0	0	1	2	0	0	NA	2	1	2	0	1	0	6.312	2.359	2.69	41.23	9.77	5.75	82.5	22.45
Z353	E5	Y1	2	0	1	2	0	1	1	1	0	1	0	0	0	1	2	1	0	2	2	1	2	1	1	0	6.054	2.364	2.564	36.67	10.02	6.05	56	21.65
Z377	E5	Y1	NA	NA	NA	NA	NA	NA	NA	NA	NA	NA	NA	NA	NA	NA	NA	NA	NA	NA	NA	NA	NA	NA	NA	NA	NA	NA	NA	NA	NA	5.85	61	19.65
Z405	E5	Y1	NA	NA	NA	NA	NA	NA	NA	NA	NA	NA	NA	NA	NA	NA	NA	NA	NA	NA	NA	NA	NA	NA	NA	NA	6.493	2.106	3.09	14.43	3.8	6.8	85	17.3
Z500	E5	Y1	2	0	1	1	0	0	2	0	0	2	0	0	0	2	2	0	0	2	2	0	2	1	2	0	7.044	2.102	3.36	20.61	4.51	5.35	80	24.1
Z523	E5	Y1	2	0	2	2	0	1	1	1	0	0	0	0	0	0	2	2	0	0	NA	2	1	1	0	0	6.374	2.057	3.103	10.3	2.65	6.5	78	18.3
Z524	E5	Y1	0	0	1	1	0	0	1	0	1	0	0	0	0	0	2	2	1	0	1	1	0	0	0	0	6.644	2.102	3.168	22.97	6.61	5.05	41	26.05
Z535	E5	Y1	2	0	2	1	0	1	1	1	0	1	0	0	0	1	2	1	0	2	2	2	1	0	1	0	6.715	2.186	3.075	58.78	16.06	5.75	59.5	22
Z563	E5	Y1	2	0	2	2	0	1	1	1	0	0	0	0	0	0	2	2	0	0	2	2	1	0	0	0	6.425	2.086	3.085	13.84	3.19	6.5	81	17.75
Z622	E5	Y1	2	0	2	2	0	0	2	0	0	2	0	0	0	2	2	0	0	2	2	2	2	0	2	0	6.916	2.085	3.324	53.76	22.86	6.05	35	22
Z633	E5	Y1	2	0	0	2	0	0	2	0	0	1	0	0	0	1	2	0	1	NA	2	NA	1	0	1	0	5.782	2.24	2.584	12.43	3.06	5.85	46	23.6
Z678	E5	Y1	1	1	2	2	0	1	1	1	0	0	0	0	0	0	2	2	0	0	2	2	1	1	0	0	6.902	2.182	3.171	18.95	4.02	7	92	19.45
Z700	E5	Y1	2	0	1	2	0	1	1	1	0	0	0	0	0	0	2	1	1	NA	2	2	1	0	1	0	6.088	2.075	2.94	22.66	5.53	5.2	86	16.6
Z855	E5	Y1	2	0	0	2	0	0	2	0	1	2	0	0	0	2	2	0	0	2	2	1	2	0	2	0	5.723	2.433	2.357	55.22	13.69	5.65	67	26.45
Z857	E5	Y1	2	0	0	2	0	0	2	0	1	2	0	0	0	2	2	0	0	0	2	1	2	0	2	0	5.538	2.348	2.362	46.09	15.73	6.15	70	25.8
Z858	E5	Y1	2	0	2	2	0	1	1	1	1	0	0	0	0	0	2	1	0	2	2	1	2	1	1	0	6.809	2.118	3.219	22.86	6.62	5.3	93	16.1
Z989	E5	Y1	2	0	2	1	0	0	2	0	0	1	0	0	0	1	2	0	0	2	2	1	2	1	1	0	6.608	2.137	3.098	42.08	11.49	4.25	55	24.25
Z1081	E5	Y1	2	0	2	2	0	0	2	0	0	1	0	0	0	1	2	0	0	2	2	0	2	1	2	0	6.691	2.23	3.006	32.99	10.24	4.875	77	23.315
Z1254	E5	Y1	NA	NA	NA	NA	NA	NA	NA	NA	NA	NA	NA	NA	NA	NA	NA	NA	NA	NA	NA	NA	NA	NA	NA	NA	5.939	2.358	2.522	40.08	11.39	5.875	38	22.55
Z145	E5	Y2	2	0	1	1	0	0	2	0	0	1	0	0	0	1	2	0	0	2	2	1	2	1	1	0	6.417	2.049	3.154	21.2	5.19	5.05	68	25.3
Z169	E5	Y2	2	0	1	1	0	1	1	1	1	1	0	0	0	1	2	1	0	2	2	1	2	0	1	0	6.695	2.225	3.016	40.59	9.76	6.8	61	22.65
Z204	E5	Y2	1	0	2	2	0	1	1	1	0	1	0	0	0	0	2	1	0	0	2	2	1	1	0	0	6.188	2.242	2.774	46.25	10.67	6.15	95	23.65
Z224	E5	Y2	2	0	1	1	0	0	2	0	0	1	0	0	0	1	2	1	0	2	2	2	2	1	1	0	6.229	2.052	3.065	38.95	12.29	6.25	56	23.55
Z309	E5	Y2	2	0	1	2	0	1	1	1	0	1	0	0	0	1	2	1	0	2	2	1	2	1	1	0	6.158	2.461	2.506	29.61	8.02	6.3	55.5	22.5
Z346	E5	Y2	2	0	2	1	0	1	1	1	0	1	0	0	0	1	2	0	0	NA	2	1	2	0	1	0	7.1	2.158	3.315	30	8.14	5.55	91.5	22.55
Z370	E5	Y2	NA	NA	NA	NA	NA	NA	NA	NA	NA	NA	NA	NA	NA	NA	NA	NA	NA	NA	NA	NA	NA	NA	NA	NA	6.826	2.191	3.12	19.38	5.6	5.85	85	16.75
Z386	E5	Y2	NA	NA	NA	NA	NA	NA	NA	NA	NA	NA	NA	NA	NA	NA	NA	NA	NA	NA	NA	NA	NA	NA	NA	NA	5.682	2.273	2.503	22.7	5.48	6	49	23.3
Z436	E5	Y2	NA	NA	NA	NA	NA	NA	NA	NA	NA	NA	NA	NA	NA	NA	NA	NA	NA	NA	NA	NA	NA	NA	NA	NA	6.765	2.092	3.248	35.46	8.9	5.95	79	19.75
Z470	E5	Y2	2	0	2	2	0	0	2	0	0	2	0	0	0	1	2	1	0	2	2	2	2	1	NA	0	6.474	2.146	3.028	35.37	9.92	6.1	90	24.9
Z513	E5	Y2	2	0	1	2	0	0	2	0	0	1	0	0	0	1	2	0	0	0	NA	2	2	1	1	0	5.872	2.426	2.422	32.91	10.28	6	48	27.85
Z533	E5	Y2	2	0	2	2	0	0	2	0	0	2	0	0	0	2	2	0	0	NA	2	2	2	0	2	0	6.479	2.028	3.204	16.16	4.55	5.8	56	26.55
Z537	E5	Y2	2	0	2	2	0	0	2	0	2	2	0	0	0	2	2	1	0	2	2	2	1	0	2	0	6.219	2.346	2.658	78.98	22.76	6.5	43.5	28.75
Z564	E5	Y2	NA	NA	NA	NA	NA	NA	NA	NA	NA	NA	NA	NA	NA	NA	NA	NA	NA	NA	NA	NA	NA	NA	NA	NA	6.36	2.089	3.052	15.56	3.7	6.45	84	17
Z629	E5	Y2	1	0	1	2	0	1	1	1	0	0	0	0	0	0	2	1	0	2	2	2	1	0	0	0	5.783	2.005	2.888	36.36	10.94	4.35	90	13.65
Z630	E5	Y2	2	0	0	2	0	0	2	0	0	0	0	0	0	0	2	0	0	NA	2	2	2	0	0	0	5.925	2.213	2.681	100	85.89	3.5	92	15.9
Z677	E5	Y2	2	0	2	1	0	1	1	1	0	0	0	0	0	0	2	2	1	2	2	2	1	0	1	0	6.898	2.042	3.384	17.56	3.98	6.5	86.5	16.7
Z682	E5	Y2	2	0	2	1	0	1	1	1	0	0	0	0	0	0	2	1	1	0	2	1	1	0	1	0	6.92	2.031	3.412	12.71	3.49	3.8	88	17.25
Z688	E5	Y2	2	0	2	1	0	1	1	1	0	0	0	0	0	0	2	1	1	0	2	1	1	1	1	0	6.769	2.034	3.339	18.41	3.89	5	86	16.5
Z689	E5	Y2	2	0	2	1	0	0	2	0	0	1	0	0	0	1	2	0	0	NA	2	1	2	1	1	0	6.769	2.178	3.113	38.78	10.26	5.05	60	22.25
Z728	E5	Y2	2	0	2	2	0	1	1	1	0	0	0	0	0	0	2	1	1	2	2	1	1	1	1	0	6.64	1.97	3.38	15.61	5.92	4.95	85	15.45
Z801	E5	Y2	1	0	2	2	0	1	1	1	0	1	0	0	0	1	2	1	0	NA	2	2	2	1	1	0	6.698	2.142	3.132	29.61	7.47	5.9	45	23.35
Z833	E5	Y2	2	0	1	1	0	1	1	1	0	1	0	0	0	1	2	0	0	NA	2	1	2	0	1	0	6.274	2.231	2.817	41.48	12.72	4.6	56	22.55
Z834	E5	Y2	2	0	2	1	0	1	1	1	0	1	0	0	0	1	2	0	0	2	2	1	2	0	1	0	6.674	2.08	3.213	50.71	14.33	4.25	40	23.4
Z859	E5	Y2	NA	NA	NA	NA	NA	NA	NA	NA	NA	NA	NA	NA	NA	NA	NA	NA	NA	NA	NA	NA	NA	NA	NA	NA	NA	NA	NA	NA	NA	NA	NA	NA
Z860	E5	Y2	2	0	1	1	0	0	2	0	0	1	0	0	0	1	2	1	1	2	2	2	1	0	1	0	5.851	2.398	2.443	57	15.78	6	50	23.35
Z885	E5	Y2	2	0	2	1	0	1	1	1	0	1	0	0	0	1	2	0	0	0	2	1	2	0	1	0	7.038	2.078	3.394	31.09	6.68	5.7	68	23.4
Z991	E5	Y2	2	0	1	2	0	0	2	0	1	1	0	0	0	1	2	1	0	2	2	2	2	1	1	0	5.861	2.272	2.583	60.33	16.51	5.75	50.5	23.05
Z997	E5	Y2	1	0	2	2	0	0	2	0	0	2	0	0	0	2	2	1	0	NA	1	0	1	0	2	0	5.897	2.03	2.929	51.6	20.35	6	35	22.8
Z1094	E5	Y2	2	0	2	2	0	0	2	0	0	1	0	0	0	1	2	1	0	2	2	2	2	1	1	0	6.573	2.163	3.045	11.39	2.84	7	67.5	18.925
Z1138	E5	Y2	2	0	1	2	0	0	2	0	0	2	0	0	0	2	2	1	0	0	2	2	2	0	2	0	5.679	2.471	2.301	51.82	13.93	6.45833	42	21.42
Z1142	E5	Y2	1	1	1	1	0	0	2	0	0	1	0	0	0	1	2	0	0	0	2	1	2	2	2	0	6.197	2.349	2.641	53.27	12.8	5.5	50.5	19.845
Z1240	E5	Y2	NA	NA	NA	NA	NA	NA	NA	NA	NA	NA	NA	NA	NA	NA	NA	NA	NA	NA	NA	NA	NA	NA	NA	NA	6.714	2.12	3.169	19.25	5.87	4.58333	88	16.26
Z142	E5	Y2	1	0	1	2	0	0	2	0	0	1	0	0	0	1	2	0	0	2	2	2	2	0	1	0	6.536	2.114	3.114	42.19	10.79	4.95	76	24.65
Z147	E5	Y2	2	0	1	1	0	1	1	1	0	1	0	0	0	1	2	1	0	2	2	1	2	1	2	0	5.883	2.278	2.595	28.94	7.85	5.05	85	25
Z166	E5	Y2	2	0	1	1	0	1	1	1	1	1	0	0	0	1	2	2	0	NA	2	2	2	0	1	0	5.899	2.39	2.471	42.22	11	7	78	22.85
Z177	E5	Y2	2	0	1	1	0	0	2	0	0	1	0	0	0	1	2	1	1	2	2	2	1	0	1	0	6.413	2.312	2.788	29.87	6.98	5.85	84	23.15
Z180	E5	Y2	2	0	1	1	0	1	1	1	0	1	0	0	0	1	2	0	1	2	2	1	1	0	1	0	6.028	2.285	2.641	34.78	10.44	5.15	81	24.8
Z181	E5	Y2	2	0	0	2	0	0	2	0	0	1	0	0	0	1	2	0	0	0	2	1	2	1	1	0	6.922	2.259	3.069	42.59	14.04	5.15	51	23.55
Z208	E5	Y2	2	0	2	1	0	0	0	1	0	1	0	0	0	1	2	0	0	NA	2	0	2	1	1	0	5.589	2.226	2.517	51.08	15.66	5.65	79	24.65
Z236	E5	Y2	2	0	1	1	0	1	1	2	1	1	0	0	0	1	2	1	0	0	2	1	2	0	1	0	6.493	2.306	2.832	62.04	15.44	5.9	48	24.65
Z237	E5	Y2	2	0	2	1	0	0	2	0	0	1	0	0	0	1	2	1	0	2	2	2	2	1	0	0	6.382	2.194	2.914	43.16	11.22	6.2	62	24.55
Z249	E5	Y2	2	0	0	2	0	1	1	1	0	2	0	0	0	2	2	1	0	0	2	1	2	0	1	0	5.574	2.279	2.449	24.76	6.15	6.05	51	26.9
Z263	E5	Y2	2	0	0	2	0	0	2	0	2	2	0	0	0	2	2	1	0	0	2	2	2	0	1	0	5.709	2.537	2.258	57.94	14.82	6.4	52	24.9
Z274	E5	Y2	2	0	2	2	0	1	1	1	0	2	0	0	0	2	2	0	0	2	2	1	2	1	2	0	6.718	2.26	2.982	54.8	12.82	5.5	77.5	26.65
Z286	E5	Y2	2	0	2	2	0	1	1	1	0	1	0	0	0	1	2	1	0	2	2	1	2	1	1	0	6.792	2.226	3.056	31.02	8.04	6	55.5	23.35
Z367	E5	Y2	2	0	2	2	0	0	2	0	0	2	0	0	0	2	2	0	0	2	2	2	2	0	2	0	6.606	2.018	3.278	31.9	7.56	6.05	79	25
Z378	E5	Y2	NA	NA	NA	NA	NA	NA	NA	NA	NA	NA	NA	NA	NA	NA	NA	NA	NA	NA	NA	NA	NA	NA	NA	NA	5.983	2.34	2.558	40.33	11.06	5.75	81	21.4
Z379	E5	Y2	NA	NA	NA	NA	NA	NA	NA	NA	NA	NA	NA	NA	NA	NA	NA	NA	NA	NA	NA	NA	NA	NA	NA	NA	NA	NA	NA	NA	NA	5.9	68	21.95
Z382	E5	Y2	NA	NA	NA	NA	NA	NA	NA	NA	NA	NA	NA	NA	NA	NA	NA	NA	NA	NA	NA	NA	NA	NA	NA	NA	5.669	2.249	2.525	58.13	19.91	5.7	78	22
Z385	E5	Y2	NA	NA	NA	NA	NA	NA	NA	NA	NA	NA	NA	NA	NA	NA	NA	NA	NA	NA	NA	NA	NA	NA	NA	NA	6.096	2.338	2.61	42.73	12.09	5.95	64.5	21.6
Z416	E5	Y2	NA	NA	NA	NA	NA	NA	NA	NA	NA	NA	NA	NA	NA	NA	NA	NA	NA	NA	NA	NA	NA	NA	NA	NA	5.888	2.028	2.914	13.98	4.59	7	75	20.65
Z431	E5	Y2	NA	NA	NA	NA	NA	NA	NA	NA	NA	NA	NA	NA	NA	NA	NA	NA	NA	NA	NA	NA	NA	NA	NA	NA	6.172	2.129	2.908	18.9	4.94	6.4	52	22.05
Z435	E5	Y2	NA	NA	NA	NA	NA	NA	NA	NA	NA	NA	NA	NA	NA	NA	NA	NA	NA	NA	NA	NA	NA	NA	NA	NA	6.045	2.26	2.678	28.23	7.74	6	60	21.95
Z503	E5	Y2	2	0	2	2	0	1	1	1	1	1	0	0	0	1	2	1	0	0	2	1	2	1	NA	0	6.316	2.016	3.138	20.33	4.98	4.8	54.5	26.15
Z505	E5	Y2	2	0	2	1	0	1	1	1	0	1	0	0	0	1	2	0	0	NA	1	0	2	0	1	0	7.008	2.066	3.402	28.43	7.9	5.45	50	26.85
Z515	E5	Y2	2	0	2	2	0	0	2	0	0	1	0	0	0	1	2	0	0	0	1	1	2	1	1	0	6.712	2.08	3.247	18.97	5.97	4.9	93	26.35
Z525	E5	Y2	1	0	1	2	0	0	2	0	0	1	0	0	0	1	2	0	0	2	2	1	1	0	1	0	5.986	2.311	2.594	47.67	11.79	5.15	50	25.7
Z529	E5	Y2	1	0	2	1	0	1	1	1	0	1	0	0	0	1	2	1	0	2	2	1	2	1	1	0	6.218	2.22	2.813	52.51	14.44	6.05	65	24.2
Z538	E5	Y2	1	0	2	2	0	1	1	1	0	1	0	0	0	1	2	1	0	2	2	1	1	1	1	0	6.864	2.2	3.124	40	8.95	4.65	61	25.05
Z539	E5	Y2	2	0	2	2	0	0	2	0	0	1	0	0	0	1	2	1	0	2	2	1	2	0	1	0	6.192	1.998	3.106	15.71	4.2	5.9	42.5	25.4
Z551	E5	Y2	2	0	2	1	0	0	2	0	0	1	0	0	0	1	2	1	0	NA	1	1	2	0	1	0	6.773	2.053	3.303	18.85	3.95	6	45	25.9
Z552	E5	Y2	NA	NA	NA	NA	NA	NA	NA	NA	NA	NA	NA	NA	NA	NA	NA	NA	NA	NA	NA	NA	NA	NA	NA	NA	6.417	2.067	3.113	5.58	1.5	6.5	87	18.75
Z558	E5	Y2	2	0	2	1	0	0	2	0	0	1	0	0	0	1	2	1	0	0	2	2	2	0	1	0	6.878	2.156	3.197	24.6	5.69	6.15	56	25.3
Z571	E5	Y2	2	0	2	1	0	2	0	2	1	0	0	0	0	0	2	1	0	0	2	1	2	2	1	0	6.445	2.13	3.036	36.36	13.66	4	80	15.7
Z581	E5	Y2	2	0	1	2	0	1	1	1	0	2	0	0	0	2	2	1	0	0	1	0	2	0	1	NA	5.968	2.086	2.863	21.09	4.68	6.25	49	22.4
Z610	E5	Y2	2	0	0	1	0	0	2	0	0	1	0	0	0	1	2	1	0	2	2	2	2	1	2	0	5.839	2.395	2.443	30.52	7.76	5.95	48	22.35
Z683	E5	Y2	1	0	2	2	0	1	1	1	0	1	0	0	0	0	2	1	0	NA	2	2	0	0	0	0	6.209	2.062	3.014	19.69	4.85	5.65	76.5	21.45
Z690	E5	Y2	2	0	2	2	0	1	1	1	0	2	0	0	0	2	2	0	0	NA	2	2	2	1	2	0	6.577	2.117	3.112	29.15	8.36	5	48	22.4
Z691	E5	Y2	2	0	1	1	0	0	2	0	0	1	0	0	0	1	2	0	0	NA	2	2	2	0	1	0	5.95	2.343	2.542	46.37	11.84	5.05	50.5	22.6
Z721	E5	Y2	0	0	0	0	0	0	0	0	0	0	0	0	0	0	2	2	0	2	2	2	0	0	0	0	4.809	2.819	1.729	77.7	48.39	6.5	52	17.1
Z753	E5	Y2	2	0	1	1	0	1	1	1	1	1	0	0	0	1	2	1	0	NA	2	1	2	0	1	0	6.284	2.335	2.694	62.73	17.56	5.7	35	21.85
Z845	E5	Y2	2	0	1	2	0	1	1	1	0	1	0	0	0	1	2	1	0	2	2	1	2	1	1	0	5.919	2.386	2.49	49.59	15.82	5.7	45	21.35
Z903	E5	Y2	1	0	1	1	0	1	1	1	1	1	0	0	0	1	2	1	0	1	2	2	1	1	1	0	6.416	2.096	3.065	32.91	10.1	5.15	46	22.2
Z985	E5	Y2	2	0	2	1	0	0	2	0	0	1	0	0	0	1	2	0	0	0	2	0	2	0	1	0	6.371	2.116	3.019	36.11	9.17	5.1	81	26.45
Z988	E5	Y2	2	0	2	1	0	2	0	2	0	0	0	0	0	0	2	2	1	1	2	1	1	0	1	0	6.625	1.871	3.552	21.33	5.89	6.3	86.5	17.05
Z1068	E5	Y2	2	0	2	2	0	1	1	1	0	2	0	0	0	2	2	0	0	2	2	1	2	1	2	0	6.61	2.254	2.935	59.7	15.53	5.375	56	23.965
Z1069	E5	Y2	2	0	2	2	0	1	1	1	1	1	0	0	0	1	2	1	0	0	2	2	2	2	1	0	6.593	2.059	3.219	45.58	13.56	5.16667	72	19.15
Z1072	E5	Y2	2	0	0	2	0	1	1	1	0	2	0	0	0	2	2	1	0	0	2	1	1	0	1	0	5.688	2.363	2.414	32.33	7.27	6.54167	49	24.26
Z1079	E5	Y2	2	0	0	2	0	0	2	0	0	1	0	0	0	1	2	0	0	0	2	0	2	1	1	0	5.847	2.3	2.55	30.26	8.2	4.83333	50	24.055
Z1083	E5	Y2	2	0	2	1	0	0	2	0	0	1	0	0	0	1	2	1	0	0	2	2	2	1	1	0	6.652	2.186	3.046	27.47	6.45	5.58333	61	24.115
Z1148	E5	Y2	2	0	2	2	0	2	0	2	0	1	0	0	0	1	2	1	1	0	2	0	1	1	NA	0	6.709	2.029	3.312	14.69	3.36	6	71.5	19.425
Z1210	E5	Y2	2	0	1	1	0	0	1	0	1	1	0	0	0	1	2	1	0	0	2	1	2	1	1	0	5.994	2.386	2.515	38.96	10.3	5.70833	42	22.865
ZJ-671	E5	Y2	2	0	1	1	0	0	2	0	0	1	0	0	0	1	2	0	0	2	2	1	2	1	1	0	6.038	2.326	2.6	24.19	6.37	4.95833	84	25.91
Z149	E5	Y2	2	0	1	2	0	1	1	1	1	1	0	0	0	1	2	2	0	2	2	1	2	1	1	0	5.867	2.315	2.538	9.89	1.93	4.3	93	18.2
Z150	E5	Y2	2	0	0	2	0	0	2	0	0	2	0	0	0	1	2	0	0	0	2	2	2	0	2	0	5.663	2.171	2.614	31.37	11.37	6.25	74	26
Z152	E5	Y2	2	0	2	1	0	1	1	1	1	0	0	0	0	0	2	0	1	0	2	1	1	0	0	0	5.958	2.43	2.458	42.54	11.65	4.25	95	17
Z153	E5	Y2	2	0	1	1	0	0	2	0	1	1	0	0	0	1	2	1	0	NA	2	2	2	1	1	0	6.021	2.268	2.659	44.5	11.14	6.15	86	24.95
Z154	E5	Y2	2	0	1	2	0	0	2	0	1	1	0	0	0	1	2	1	0	0	2	2	2	1	1	0	6.649	2.216	3.009	27.55	6.67	5.7	86.5	24.5
Z164	E5	Y2	2	0	1	1	0	0	2	0	0	1	0	0	0	1	2	0	0	2	2	1	2	1	1	0	5.986	2.502	2.397	59.78	17.76	5.1	81.5	23.25
Z170	E5	Y2	2	0	2	1	0	1	1	1	0	1	0	0	0	0	2	0	1	NA	2	2	1	0	1	0	6.037	2.209	2.739	46.81	11.68	5.4	72.5	23.95
Z191	E5	Y2	2	0	1	1	0	1	1	1	0	1	0	0	0	1	2	0	1	2	2	1	1	0	1	0	7.368	2.292	3.219	43.64	10.2	5	59.5	25.15
Z197	E5	Y2	2	0	1	1	0	1	1	1	0	1	0	0	0	1	2	0	1	NA	2	1	1	0	1	0	6.178	2.417	2.558	67.32	16.09	4.65	74	25.55
Z228	E5	Y2	2	0	1	1	0	0	2	0	0	1	0	0	0	1	2	0	0	2	2	2	2	1	1	0	NA	NA	NA	NA	NA	NA	NA	NA
Z275	E5	Y2	2	0	1	2	0	1	1	1	1	2	0	0	0	2	2	0	0	0	2	1	2	1	2	0	5.975	2.57	2.329	49.38	13.06	5.95	72	26.05
Z323	E5	Y2	2	0	2	2	0	2	0	2	1	0	0	0	0	0	2	0	0	0	2	1	2	1	0	0	7.124	2.174	3.283	31.1	7.46	5.55	90	16.85
Z372	E5	Y2	NA	NA	NA	NA	NA	NA	NA	NA	NA	NA	NA	NA	NA	NA	NA	NA	NA	NA	NA	NA	NA	NA	NA	NA	6.459	2.119	3.054	13.99	3.42	6.25	89	16.9
Z380	E5	Y2	NA	NA	NA	NA	NA	NA	NA	NA	NA	NA	NA	NA	NA	NA	NA	NA	NA	NA	NA	NA	NA	NA	NA	NA	5.682	2.235	2.547	50.61	16.59	5.9	56	21.35
Z389	E5	Y2	NA	NA	NA	NA	NA	NA	NA	NA	NA	NA	NA	NA	NA	NA	NA	NA	NA	NA	NA	NA	NA	NA	NA	NA	6.209	2.258	2.754	54.94	14.95	5.4	74	22
Z390	E5	Y2	NA	NA	NA	NA	NA	NA	NA	NA	NA	NA	NA	NA	NA	NA	NA	NA	NA	NA	NA	NA	NA	NA	NA	NA	5.824	2.438	2.392	87.41	36.4	5.5	95	2.3
Z398	E5	Y2	NA	NA	NA	NA	NA	NA	NA	NA	NA	NA	NA	NA	NA	NA	NA	NA	NA	NA	NA	NA	NA	NA	NA	NA	6.434	2.001	3.223	17.59	4.2	6.5	90	20.75
Z406	E5	Y2	NA	NA	NA	NA	NA	NA	NA	NA	NA	NA	NA	NA	NA	NA	NA	NA	NA	NA	NA	NA	NA	NA	NA	NA	6.633	2.047	3.245	19.3	5.54	6.3	76.5	21.3
Z408	E5	Y2	NA	NA	NA	NA	NA	NA	NA	NA	NA	NA	NA	NA	NA	NA	NA	NA	NA	NA	NA	NA	NA	NA	NA	NA	7.057	2.069	3.42	15.79	3.49	5.2	63.5	21.9
Z437	E5	Y2	NA	NA	NA	NA	NA	NA	NA	NA	NA	NA	NA	NA	NA	NA	NA	NA	NA	NA	NA	NA	NA	NA	NA	NA	6.501	2.326	2.797	35.38	7.83	5.05	65	21.45
Z446	E5	Y2	NA	NA	NA	NA	NA	NA	NA	NA	NA	NA	NA	NA	NA	NA	NA	NA	NA	NA	NA	NA	NA	NA	NA	NA	6.351	2.029	3.136	19.67	5	5.4	87	22.05
Z450	E5	Y2	NA	NA	NA	NA	NA	NA	NA	NA	NA	NA	NA	NA	NA	NA	NA	NA	NA	NA	NA	NA	NA	NA	NA	NA	6.585	2.038	3.236	12.94	3.3	5.05	89	21.15
Z479	E5	Y2	2	0	2	2	0	1	1	1	1	2	0	0	0	1	2	1	0	0	2	2	2	0	2	0	6.795	2.108	3.23	37.19	9.57	5.15	70	22.7
Z480	E5	Y2	2	0	2	2	0	2	0	2	0	1	0	0	0	1	2	1	0	2	2	2	2	0	1	0	5.951	2.319	2.573	46.99	13.24	6.4	60	22.1
Z506	E5	Y2	2	0	1	1	0	0	2	0	1	1	0	0	0	1	2	1	0	2	2	1	2	1	1	0	6.379	2.034	3.138	15.22	4.6	5.5	93	21.85
Z507	E5	Y2	1	0	2	2	0	1	1	1	0	0	0	0	0	0	2	1	0	NA	2	2	2	1	0	0	6.022	1.961	3.074	13.81	4.35	6.25	46	25.1
Z508	E5	Y2	1	0	2	2	0	2	0	2	0	1	0	0	0	1	2	1	0	0	2	2	2	0	1	0	6.486	2.007	3.238	9.89	2.85	6.8	86	21.7
Z509	E5	Y2	1	0	2	2	0	1	1	1	0	0	0	0	0	0	2	2	0	2	2	2	1	1	0	0	6.976	2.058	3.399	32.64	9.17	5.15	65	27.15
Z516	E5	Y2	2	0	1	1	0	1	1	1	0	1	0	0	0	1	2	1	0	0	2	2	2	1	1	0	6.597	2.197	3.008	30.49	8.87	5.2	55	26.6
Z517	E5	Y2	2	0	2	2	0	1	1	1	0	1	0	0	0	1	2	0	0	2	2	2	2	0	1	0	6.392	2.098	3.054	14.29	3.14	6	88.5	19.1
Z518	E5	Y2	2	1	2	2	0	1	1	1	0	0	0	0	0	0	2	2	0	0	2	2	1	1	0	0	6.587	2.121	3.117	14.8	3.57	6.5	90	21.2
Z526	E5	Y2	1	0	2	2	0	1	1	1	0	1	0	0	0	1	2	1	0	2	2	1	2	1	1	0	6.395	2.133	3.003	31.6	8.2	5.8	65	25.15
Z540	E5	Y2	2	0	2	2	0	0	2	0	0	1	0	0	0	1	2	0	0	NA	1	1	2	0	1	0	6.37	2.169	2.947	53.66	15.04	6.35	52	27.55
Z541	E5	Y2	NA	NA	NA	NA	NA	NA	NA	NA	NA	NA	NA	NA	NA	NA	NA	NA	NA	NA	NA	NA	NA	NA	NA	NA	6.048	2.287	2.647	61.51	14.05	5.35	46	26
Z554	E5	Y2	2	0	2	2	0	1	1	1	1	1	0	0	0	1	2	1	0	NA	2	2	2	0	1	0	6.569	2.105	3.128	15.42	3.16	6.5	87.5	18.8
Z561	E5	Y2	2	0	1	1	0	0	2	0	0	1	0	0	0	1	2	0	0	2	2	1	2	0	1	0	6.097	2.357	2.59	44.14	12.19	4.8	73.5	24.7
Z566	E5	Y2	1	0	2	2	0	1	1	1	0	1	0	0	0	1	2	1	0	0	2	2	2	1	1	0	6.566	2.189	3.002	35.05	10.02	6	55	22.5
Z593	E5	Y2	2	0	1	1	0	0	2	0	0	1	0	0	0	1	2	1	0	2	2	2	2	1	2	0	6.069	2.157	2.816	39.44	10.5	6.2	48	21.6
Z607	E5	Y2	2	0	2	1	0	1	1	1	0	1	0	0	0	1	2	0	0	0	2	1	2	0	1	0	6.939	2.092	3.323	36.36	9.02	5.3	65	23.85
Z623	E5	Y2	2	0	1	2	0	0	2	0	0	1	0	0	0	1	2	0	0	2	2	1	2	0	1	0	6.198	2.29	2.709	13.81	2.81	5.55	55	23.1
Z650	E5	Y2	2	0	1	2	0	0	2	0	1	2	0	0	0	2	2	1	0	NA	2	2	2	0	2	0	5.681	2.463	2.31	33.55	9.06	6.45	48	21.75
Z651	E5	Y2	2	0	1	2	0	0	2	0	1	2	0	0	0	2	2	1	0	2	2	2	2	0	2	0	5.726	2.487	2.306	41.35	10.7	6.4	50	23.75
Z670	E5	Y2	2	0	2	2	0	1	1	1	0	1	0	0	0	1	2	0	0	0	2	2	2	1	1	0	6.371	2.03	3.148	14.24	3.81	4.55	40	21.3
Z679	E5	Y2	2	0	2	2	0	1	1	1	0	0	0	0	0	0	2	2	1	2	2	2	1	0	1	0	6.946	2.035	3.421	12.18	5.06	6.8	88	17.6
Z680	E5	Y2	2	0	2	1	0	0	2	0	0	1	0	0	0	1	2	0	0	0	2	2	2	0	1	0	6.948	2.197	3.168	33.33	8.67	5.2	76	22.05
Z701	E5	Y2	2	0	2	2	0	0	2	0	0	0	0	0	0	0	2	0	0	NA	2	2	2	0	0	0	6.21	2.051	3.035	58.16	21.04	5.5	45	22.2
Z704	E5	Y2	2	0	2	1	0	0	2	0	0	1	0	0	0	1	2	0	0	2	2	2	2	0	1	0	6.732	2.219	3.038	46.34	11.72	5.2	70.5	24
Z706	E5	Y2	2	0	1	1	0	0	2	0	0	1	0	0	0	1	2	0	0	2	2	2	2	0	1	0	5.923	2.332	2.54	42.86	13.52	4.8	50	22.25
Z731	E5	Y2	2	0	2	2	0	0	2	0	0	1	0	0	0	1	2	0	0	NA	1	0	2	0	1	0	6.37	2.075	3.079	47.14	13.36	4.9	53.5	21.85
Z733	E5	Y2	2	0	2	2	0	1	1	1	1	0	0	0	0	0	2	1	0	NA	2	1	2	1	1	0	6.814	2.08	3.312	21.08	5.98	5.4	85.5	15.8
Z734	E5	Y2	2	0	2	2	0	1	1	1	1	0	0	0	0	0	2	1	0	2	2	2	2	1	1	0	6.625	2.159	3.074	24.07	7.26	5.7	91	17.5
Z761	E5	Y2	NA	NA	NA	NA	NA	NA	NA	NA	NA	NA	NA	NA	NA	NA	NA	NA	NA	NA	NA	NA	NA	NA	NA	NA	NA	NA	NA	NA	NA	NA	NA	NA
Z788	E5	Y2	2	0	1	2	0	1	1	1	1	2	0	0	0	2	2	0	0	2	2	1	2	1	2	0	5.858	2.539	2.309	56.42	15.79	5.45	43	25.35
Z796	E5	Y2	2	0	2	1	0	1	1	1	0	0	0	0	0	1	2	1	0	NA	2	0	2	1	1	0	6.728	2.21	3.052	43.05	10.82	6.35	42	22.65
Z829	E5	Y2	1	0	2	1	0	1	1	1	0	1	0	0	0	1	2	1	0	2	2	0	2	0	1	0	6.444	2.028	3.18	34.38	8.73	5.8	59	22.8
Z841	E5	Y2	2	0	2	1	0	1	1	1	0	1	0	0	0	1	2	0	0	2	2	0	2	0	1	0	6.577	2.126	3.098	48.84	14.02	4.9	73.5	20.7
Z842	E5	Y2	2	0	1	1	0	1	1	1	1	1	0	0	0	1	2	0	0	2	2	1	2	0	1	0	6.32	2.355	2.686	54.71	15.17	4.55	75	21.75
Z865	E5	Y2	2	0	1	2	0	2	0	2	1	1	0	0	0	1	2	1	0	2	2	2	2	1	2	0	5.865	2.195	2.675	20.07	6.1	6.2	73	22.65
Z887	E5	Y2	2	0	0	1	0	0	1	0	1	1	0	0	0	1	2	1	0	0	2	1	2	1	1	0	5.756	2.547	2.263	70.35	19.92	5.25	66.5	22.95
Z889	E5	Y2	2	0	0	1	0	0	1	0	1	1	0	0	0	1	2	1	0	NA	2	1	2	1	1	0	5.579	2.503	2.235	61.36	16.85	5.9	63	22.6
Z986	E5	Y2	2	0	2	1	0	0	2	0	0	1	0	0	0	1	2	0	0	2	2	0	2	1	1	0	6.499	2.12	3.073	30.48	7.58	5.5	57.5	25.9
Z987	E5	Y2	2	0	2	2	0	1	1	1	0	1	0	0	0	1	2	2	0	0	2	2	2	0	1	0	6.346	2.032	3.131	16.6	5.5	7	40	24.1
Z994	E5	Y2	2	0	2	2	0	1	1	1	0	0	0	0	0	0	2	1	0	0	2	2	2	1	0	0	6.427	2.07	3.119	18.09	5.37	5.3	81	15.85
Z1014	E5	Y2	2	0	1	1	0	0	2	0	0	1	0	0	0	1	2	0	0	2	2	1	2	1	1	0	6.029	2.34	2.58	37.38	8.42	5	70	24.35
Z1073	E5	Y2	2	0	0	2	0	1	1	1	0	2	0	0	0	2	2	1	0	0	2	1	2	0	1	0	5.68	2.294	2.479	26.25	8.24	6.33333	41.5	24.44
Z1228	E5	Y2	2	0	0	1	0	0	1	0	1	1	0	0	0	1	2	1	0	NA	2	1	2	1	1	0	5.798	2.55	2.276	76.97	21.26	5.58333	64	22.695
Z1255	E5	Y2	2	1	2	2	0	1	1	1	0	0	0	0	0	0	2	2	0	0	2	2	1	1	0	0	NA	NA	NA	NA	NA	NA	NA	NA
Z134	E5	Y2	2	0	1	1	0	0	2	0	1	1	0	0	0	1	2	0	0	0	2	1	2	1	1	0	6.084	2.251	2.71	34.29	9.51	5.25	86	23.65
Z155	E5	Y2	2	0	2	1	0	2	0	2	1	0	0	0	0	0	2	1	2	0	2	1	1	1	1	0	6.552	2.32	2.835	40.41	9.41	5.35	90	19.5
Z156	E5	Y2	2	0	2	1	0	1	2	2	2	0	0	0	0	1	2	0	1	NA	2	2	0	0	1	0	6.137	2.361	2.611	58.38	13.56	4.8	82	25.35
Z162	E5	Y2	2	0	2	1	0	1	1	1	1	0	0	0	0	0	2	0	1	0	2	1	1	1	1	0	6.641	2.156	3.114	36.13	9.69	6.65	60	24.45
Z168	E5	Y2	2	0	1	1	0	1	1	2	1	1	0	0	0	1	2	2	0	0	2	2	2	0	1	0	6.078	2.439	2.495	56.3	14.9	5.95	73.5	24.15
Z178	E5	Y2	2	0	1	1	0	1	1	1	1	1	0	0	0	1	2	1	0	NA	2	1	2	0	1	0	6.164	2.347	2.629	34.46	8.33	5.6	52	24.55
Z184	E5	Y2	NA	NA	NA	NA	NA	NA	NA	NA	NA	NA	NA	NA	NA	NA	NA	NA	NA	NA	NA	NA	NA	NA	NA	NA	5.966	2.332	2.56	66	17.94	5	57.5	24.25
Z195	E5	Y2	2	0	2	2	0	2	0	2	0	0	0	0	0	0	2	0	0	NA	2	2	2	0	0	0	6.065	2.38	2.55	40.45	10.76	6	90	18.7
Z200	E5	Y2	2	0	1	1	0	1	1	1	0	1	0	0	0	1	2	1	0	NA	2	1	2	0	1	0	6.369	2.195	2.906	46.99	13.55	4.85	91.5	19.5
Z230	E5	Y2	NA	NA	NA	NA	NA	NA	NA	NA	NA	NA	NA	NA	NA	NA	NA	NA	NA	NA	NA	NA	NA	NA	NA	NA	NA	NA	NA	NA	NA	NA	NA	NA
Z231	E5	Y2	2	0	1	1	0	1	1	1	0	1	0	0	0	1	2	0	0	0	2	1	2	0	1	0	6.493	2.255	2.884	44.76	13.5	5.25	86	25.05
Z232	E5	Y2	NA	NA	NA	NA	NA	NA	NA	NA	NA	NA	NA	NA	NA	NA	NA	NA	NA	NA	NA	NA	NA	NA	NA	NA	5.985	2.332	2.571	27.48	7.03	6	70	24.15
Z238	E5	Y2	2	0	2	2	0	0	2	0	0	1	0	0	0	1	2	1	0	0	2	2	2	1	1	0	6.648	2.063	3.238	20.15	6.8	6.3	70.5	24.9
Z243	E5	Y2	2	0	0	2	0	1	1	1	1	1	0	0	0	1	2	2	0	2	2	1	2	0	1	0	6.017	2.375	2.534	35.79	8.06	7	64	24.55
Z251	E5	Y2	2	0	0	2	0	1	1	1	0	2	0	0	0	2	2	1	0	NA	2	1	2	0	1	0	5.624	2.332	2.42	27.71	7.48	6	55	27.45
Z290	E5	Y2	2	0	1	1	0	1	1	1	1	1	0	0	0	1	2	0	0	2	2	1	2	1	1	0	6.19	2.403	2.58	43.7	9.77	5.5	65.5	23.1
Z350	E5	Y2	2	0	2	1	0	1	1	1	0	1	0	0	0	1	2	0	0	2	2	0	2	0	1	0	6.847	2.16	3.18	38.42	9.16	5.75	85	23.15
Z373	E5	Y2	NA	NA	NA	NA	NA	NA	NA	NA	NA	NA	NA	NA	NA	NA	NA	NA	NA	NA	NA	NA	NA	NA	NA	NA	5.735	2.274	2.524	20	4.87	5.8	66	25.4
Z383	E5	Y2	NA	NA	NA	NA	NA	NA	NA	NA	NA	NA	NA	NA	NA	NA	NA	NA	NA	NA	NA	NA	NA	NA	NA	NA	6.368	2.081	3.065	14.54	3.92	6.25	90	21.75
Z399	E5	Y2	NA	NA	NA	NA	NA	NA	NA	NA	NA	NA	NA	NA	NA	NA	NA	NA	NA	NA	NA	NA	NA	NA	NA	NA	NA	NA	NA	NA	NA	NA	NA	NA
Z400	E5	Y2	NA	NA	NA	NA	NA	NA	NA	NA	NA	NA	NA	NA	NA	NA	NA	NA	NA	NA	NA	NA	NA	NA	NA	NA	6.486	2.058	3.157	18.53	4.65	6.45	95	20.8
Z407	E5	Y2	NA	NA	NA	NA	NA	NA	NA	NA	NA	NA	NA	NA	NA	NA	NA	NA	NA	NA	NA	NA	NA	NA	NA	NA	6.873	2.16	3.188	40.65	10.42	6.1	80	21.75
Z415	E5	Y2	NA	NA	NA	NA	NA	NA	NA	NA	NA	NA	NA	NA	NA	NA	NA	NA	NA	NA	NA	NA	NA	NA	NA	NA	6.085	2.375	2.566	32.05	7.58	6.4	60	21.9
Z433	E5	Y2	NA	NA	NA	NA	NA	NA	NA	NA	NA	NA	NA	NA	NA	NA	NA	NA	NA	NA	NA	NA	NA	NA	NA	NA	6.298	1.909	3.309	23.41	8.99	5.1	90	21.8
Z444	E5	Y2	NA	NA	NA	NA	NA	NA	NA	NA	NA	NA	NA	NA	NA	NA	NA	NA	NA	NA	NA	NA	NA	NA	NA	NA	6.627	2.121	3.135	17.42	4.22	5.65	82.5	22.1
Z458	E5	Y2	NA	NA	NA	NA	NA	NA	NA	NA	NA	NA	NA	NA	NA	NA	NA	NA	NA	NA	NA	NA	NA	NA	NA	NA	6.679	2.156	3.103	32.65	6.85	4.4	91	15.05
Z465	E5	Y2	2	0	1	2	0	0	2	0	0	1	0	0	0	1	2	0	0	2	2	1	2	0	1	0	5.834	2.37	2.465	38.96	10.03	5.9	58.5	20.75
Z469	E5	Y2	2	0	2	1	0	1	1	1	1	1	0	0	0	1	2	0	0	2	1	1	2	1	1	0	6.627	2.08	3.193	30.88	8.87	5.25	49	22.25
Z484	E5	Y2	2	0	2	2	0	0	2	0	0	1	0	0	0	1	2	0	0	2	2	1	2	0	1	0	6.667	2.065	3.236	23.68	5.36	6.15	70	23.25
Z487	E5	Y2	1	0	2	1	0	1	1	1	0	1	0	0	0	1	2	0	0	2	2	1	2	0	1	0	7.044	2.074	3.406	21.74	4.54	5.15	83.5	22.35
Z511	E5	Y2	2	0	2	2	0	1	1	1	0	0	0	0	0	0	2	0	0	2	2	2	2	0	2	0	6.821	1.999	3.442	19.91	5.07	4.25	95	17.35
Z512	E5	Y2	2	0	2	2	0	1	1	1	0	1	0	0	0	1	2	1	0	2	1	0	2	1	1	0	5.95	2.347	2.538	52.86	14.94	5.55	66.5	28.7
Z519	E5	Y2	2	1	2	2	0	1	1	1	0	0	0	0	0	0	2	2	0	0	2	2	1	1	0	0	6.066	2.301	2.64	41.41	9.14	5.15	49	26
Z520	E5	Y2	2	0	1	1	0	0	2	0	0	1	0	0	0	1	2	0	0	2	2	1	2	1	1	0	6.486	2.044	3.179	16	4.06	4	95	17.25
Z522	E5	Y2	2	0	2	2	0	0	2	0	0	0	0	0	0	1	2	0	0	0	1	1	2	0	1	0	6.251	2.042	3.068	8.43	2.15	6	85	19.2
Z527	E5	Y2	2	0	2	1	0	0	2	0	0	1	0	0	0	1	2	0	0	2	1	0	2	1	1	0	6.581	2.068	3.192	23.76	6.43	5.95	40	27
Z528	E5	Y2	2	0	1	1	0	2	0	2	0	1	0	0	0	1	2	1	0	NA	2	1	2	2	1	0	5.816	2.253	2.587	29.33	7.13	5.85	45.5	26.55
Z530	E5	Y2	2	1	2	2	0	1	1	1	0	0	0	0	0	0	2	2	0	2	2	2	1	1	0	0	6.705	2.159	3.111	47.33	12.48	4.9	75	25.7
Z531	E5	Y2	2	0	2	1	0	0	2	0	0	1	0	0	0	1	2	0	0	2	2	1	2	1	1	0	5.805	2.363	2.46	51.99	14.97	6.2	45	26.4
Z542	E5	Y2	2	0	2	1	0	0	2	0	0	1	0	0	0	1	2	0	0	2	2	1	2	1	1	0	6.886	2.19	3.147	35.45	7.73	5.55	66	23.8
Z543	E5	Y2	2	0	2	1	0	0	2	0	0	1	0	0	0	1	2	0	0	NA	2	1	2	1	1	0	6.303	2.124	2.972	56.29	13.95	6.35	45	28.5
Z544	E5	Y2	2	0	2	2	0	0	2	0	0	2	0	0	0	2	2	1	0	2	2	2	1	0	2	0	6.147	2.139	2.877	28.95	6.89	5.75	54.5	24.95
Z548	E5	Y2	2	0	2	2	0	0	2	0	0	1	0	0	0	1	2	1	0	0	2	2	2	1	1	0	5.825	2.117	2.757	38.01	9.9	6.3	35	24.3
Z549	E5	Y2	2	0	2	2	0	2	0	2	0	1	0	0	0	1	2	2	0	NA	2	2	2	0	1	0	6.327	2.079	3.048	13.08	3.36	7	37	24.6
Z555	E5	Y2	2	0	2	2	0	0	2	0	0	2	0	0	0	2	2	0	0	NA	0	0	2	1	2	0	6.306	2.086	3.028	8.96	1.75	6.5	82.5	17.2
Z556	E5	Y2	2	0	2	2	0	2	0	2	0	0	0	0	0	0	2	2	0	NA	2	2	1	0	0	0	6.525	2.191	2.983	26.32	6.68	6.8	84	19.65
Z562	E5	Y2	2	0	2	1	0	1	1	1	1	0	0	0	0	0	2	1	1	0	2	1	1	0	1	0	6.655	2.001	3.333	20.37	5.84	5	89	14.8
Z595	E5	Y2	2	0	1	2	0	0	2	0	0	1	0	0	0	1	2	0	0	2	2	2	2	0	1	0	6.183	2.068	2.993	17.38	4.42	5.65	47	22.35
Z596	E5	Y2	2	0	1	1	0	1	1	1	0	1	0	0	0	1	2	0	0	2	1	1	1	0	2	0	5.994	2.153	2.787	23.33	5.93	5.4	55	20.7
Z654	E5	Y2	1	0	2	2	0	1	1	1	0	1	0	0	0	0	2	1	0	0	2	2	1	1	0	0	6.453	2.116	3.065	18.69	4.97	5.6	95	21.8
Z656	E5	Y2	2	0	0	2	0	1	1	1	0	2	0	0	0	2	2	1	0	NA	2	1	2	0	1	0	5.681	2.285	2.489	25.12	8.05	6.5	46	23.05
Z657	E5	Y2	2	0	2	1	0	1	1	1	0	1	0	0	0	1	2	0	0	2	2	0	2	0	1	0	6.956	2.18	3.204	32.7	7.28	5.6	62	22.95
Z659	E5	Y2	2	0	1	2	0	2	0	2	1	2	0	0	0	2	2	1	0	0	2	1	2	0	1	0	6.899	2.162	3.2	37.3	9.35	5.75	45	23.8
Z705	E5	Y2	2	0	2	2	0	1	1	1	0	1	0	0	0	0	2	2	0	0	2	2	1	1	NA	0	6.392	2.095	3.058	10.86	3.05	6.5	56.5	20.25
Z722	E5	Y2	2	0	1	2	0	1	1	1	0	1	0	0	0	1	2	1	0	2	2	1	2	1	1	0	5.997	2.333	2.573	21.05	5.65	6.2	35	23.85
Z735	E5	Y2	2	0	2	1	0	1	1	1	0	1	0	0	0	1	2	0	0	0	1	0	2	0	1	0	6.271	2.051	3.066	34.18	11.28	4.15	47	23.15
Z736	E5	Y2	2	1	2	1	0	1	0	2	1	1	0	0	0	1	2	2	0	0	2	2	2	1	2	0	6.954	2.066	3.38	15.22	4.06	6.5	70	19.3
Z737	E5	Y2	2	0	2	2	0	0	2	0	0	1	0	0	0	1	2	0	0	2	2	1	2	0	1	0	6.383	1.969	3.252	24.53	9.24	4.85	35	23.25
Z738	E5	Y2	2	0	2	1	0	1	1	1	0	1	0	0	0	1	2	0	0	NA	2	1	2	1	1	0	6.415	2.16	2.996	40.88	9.96	5.35	54	22.7
Z739	E5	Y2	2	0	2	1	0	1	1	1	0	1	0	0	0	1	2	0	0	2	2	1	2	1	1	0	6.246	2.087	3.003	31.41	9.97	5.55	48	22.8
Z740	E5	Y2	2	0	2	1	0	1	1	1	1	1	0	0	0	1	2	1	0	2	2	1	2	0	1	0	6.484	2.316	2.809	49.38	16.41	5.85	50	22.7
Z741	E5	Y2	2	0	2	1	0	2	0	2	0	0	0	0	0	0	2	1	1	NA	2	1	1	0	1	0	6.938	2.018	3.45	23.96	6.8	5.8	80	16.75
Z782	E5	Y2	2	0	2	2	0	2	0	2	0	0	0	0	0	0	2	2	0	NA	2	1	2	0	1	0	6.62	2.025	3.281	12.5	3.63	6.4	70	18.45
Z906	E5	Y2	NA	NA	NA	NA	NA	NA	NA	NA	NA	NA	NA	NA	NA	NA	NA	NA	NA	NA	NA	NA	NA	NA	NA	NA	6.515	1.998	3.266	19.2	6.1	5.55	75	14.55
Z990	E5	Y2	2	0	1	2	0	1	1	1	0	1	0	0	0	1	2	1	1	0	2	1	1	0	2	0	6.01	2.225	2.721	35.86	9.3	5.55	60	24.7
Z993	E5	Y2	2	0	1	1	0	1	1	1	1	1	0	0	0	1	2	1	0	0	2	1	2	0	1	0	6.189	2.256	2.75	59.12	15.57	6.1	37.5	23.4
Z995	E5	Y2	2	0	1	1	0	0	2	0	0	1	0	0	0	1	2	1	0	2	2	2	2	1	1	0	5.884	2.384	2.47	47.47	13.93	6.05	39	22.35
Z1001	E5	Y2	2	0	0	2	0	0	2	0	0	2	0	0	0	2	2	1	0	0	2	2	1	0	2	0	5.413	2.276	2.382	55.12	14.48	5.79167	61	25.05
Z1002	E5	Y2	1	1	2	2	0	2	0	2	0	0	0	0	0	0	2	2	0	0	2	2	1	0	0	0	6.483	2.151	3.019	14.62	3.15	6.08333	71.5	19.22
Z1005	E5	Y2	2	0	2	1	0	0	2	0	0	1	0	0	0	1	2	0	0	NA	2	2	2	0	1	0	6.657	2.214	3.01	45.97	12.53	5.08333	70	23.935
Z1010	E5	Y2	1	0	2	1	0	0	2	0	0	0	0	0	0	0	2	2	0	2	2	2	2	0	0	0	6.279	2.066	3.047	22.56	6.88	5.58333	76	17.135
Z1411	E5	Y2	2	1	2	2	0	2	0	2	0	0	0	0	0	0	2	1	0	0	2	1	1	0	0	0	6.448	2.183	2.961	25.32	9.06	5.5	33.5	21.155
ZJ-157	E5	Y2	1	0	1	1	0	0	1	1	0	0	0	0	0	1	2	1	0	0	1	0	1	0	1	0	6.31	2.216	2.855	35.55	10.64	6.05	35	19
ZJ-1553	E5	Y2	2	0	2	2	0	2	0	2	0	0	0	0	0	0	2	2	0	0	2	2	2	2	2	0	6.114	1.754	3.495	4.26	0.94	7	84	21.005
Z148	E5	Y2	2	0	1	1	0	1	1	1	1	1	0	0	0	1	2	2	0	NA	2	1	2	1	2	0	6.616	2.137	3.109	30.63	7.98	4.85	60	24.4
Z325	E5	Y2	1	0	1	1	0	2	0	2	1	2	0	0	0	2	2	1	0	0	2	2	2	1	2	0	5.796	2.271	2.554	21.98	4.71	6.2	60	23.4
Z330	E5	Y2	NA	NA	NA	NA	NA	NA	NA	NA	NA	NA	NA	NA	NA	NA	NA	NA	NA	NA	NA	NA	NA	NA	NA	NA	6.606	2.243	2.948	27.12	5.35	6.15	80	23
Z371	E5	Y2	NA	NA	NA	NA	NA	NA	NA	NA	NA	NA	NA	NA	NA	NA	NA	NA	NA	NA	NA	NA	NA	NA	NA	NA	6.532	2.204	2.967	37.93	8.52	5.5	86	20.95
Z743	E5	Y2	2	0	2	1	0	0	1	0	0	1	0	0	0	1	2	0	0	NA	2	1	2	0	1	0	6.575	2.179	3.024	42.86	10.67	5.45	45	24.45
Z745	E5	Y2	2	1	2	2	0	1	1	1	0	1	0	0	0	1	2	1	0	0	1	0	2	1	1	0	6.28	2.024	3.111	28.84	8.32	5.9	40	23.65
Z746	E5	Y2	2	0	2	2	0	1	1	1	1	0	0	0	0	0	2	1	0	2	2	1	2	1	1	0	6.689	2.148	3.128	19.18	4.37	5.85	87.5	16.25
Z747	E5	Y2	2	0	2	2	0	1	1	1	0	1	0	0	0	1	2	1	0	2	2	1	2	1	1	0	6.653	2.246	2.967	35.71	11.43	5.4	36.5	22.25
Z810	E5	Y2	2	0	1	1	0	1	1	1	0	1	0	0	0	1	2	0	0	0	2	1	2	0	1	0	6.424	2.267	2.837	34.43	8.21	5.2	66	22.05
Z908	E5	Y2	1	1	1	1	0	1	1	1	0	1	0	0	0	1	2	1	0	0	1	0	1	0	1	0	6.947	2.047	3.401	27.59	6.28	6.1	37.5	23.05
Z911	E5	Y2	2	0	1	1	0	0	1	0	0	1	0	0	0	1	2	0	0	2	2	1	2	1	2	0	5.964	2.317	2.582	25.4	6.79	4.85	40	21.85
Z924	E5	Y2	1	0	2	2	0	1	1	1	0	0	0	0	0	0	2	2	0	2	2	2	1	1	0	0	6.464	2.001	3.238	7.45	1.85	6.5	85	15.75
Z941	E5	Y2	1	0	2	2	0	1	1	1	0	0	0	0	0	0	2	2	0	NA	2	2	1	1	0	0	6.17	2.018	3.062	6.41	1.71	6.5	75	15.9
Z951	E5	Y2	2	0	2	1	0	1	1	1	0	1	0	0	0	1	2	0	0	NA	2	0	2	0	1	0	6.684	2.021	3.316	9.93	2.54	5.35	68	22.35
Z952	E5	Y2	2	0	2	2	0	0	2	0	0	1	0	0	0	1	2	0	0	NA	2	1	2	1	2	0	6.384	2.028	3.155	29.26	6.94	4.4	40	22.2
Z973	E5	Y2	2	0	2	2	0	1	1	1	0	0	0	0	0	0	2	1	0	0	2	2	2	1	1	0	6.15	1.985	3.105	9.29	2.52	5.4	80	20.1
Z1009	E5	Y2	2	0	0	2	0	0	2	0	1	1	0	0	0	1	2	1	0	0	2	2	2	1	1	0	5.411	2.414	2.244	34.25	9.84	5.41667	69	24.015
Z1011	E5	Y2	1	1	2	2	0	1	1	1	0	0	0	0	0	0	2	2	0	0	2	2	1	2	0	0	6.644	2.129	3.13	14.71	3.15	6.5	85	20.35
Z1013	E5	Y2	0	2	2	2	0	2	0	2	0	0	0	0	0	0	2	2	0	2	2	2	0	0	0	0	6.146	1.995	3.094	13.39	4.32	4.5	85	16.985
Z1032	E5	Y2	2	0	1	1	0	1	1	1	0	1	0	0	0	1	2	0	0	NA	2	1	2	0	1	0	6.073	2.303	2.64	25.15	5.64	5.54167	56.5	23.9
Z1038	E5	Y2	1	1	2	2	0	1	1	1	0	0	0	0	0	0	2	2	0	2	2	2	1	1	0	0	6.717	2.131	3.159	15.38	4.36	6.5	74	21.34
Z1039	E5	Y2	2	0	1	2	0	1	0	2	1	1	0	0	0	1	2	0	0	0	2	1	2	0	1	1	5.888	2.284	2.58	18.28	4.99	4.91667	89	24.7
Z1046	E5	Y2	2	0	2	2	0	0	1	1	0	1	0	0	0	1	2	0	0	0	2	2	2	0	1	0	6.169	1.998	3.091	29.29	8.49	5.04167	60	24.665
Z1062	E5	Y2	NA	NA	NA	NA	NA	NA	NA	NA	NA	NA	NA	NA	NA	NA	NA	NA	NA	NA	NA	NA	NA	NA	NA	NA	5.806	2.295	2.534	36.15	9.26	6.04167	58	25.1
Z1063	E5	Y2	2	0	1	1	0	1	1	1	0	1	0	0	0	1	2	1	0	NA	2	2	2	1	1	0	6.016	2.36	2.554	35	11.22	5.58333	47.5	24.215
Z1147	E5	Y2	2	0	2	2	0	2	0	2	1	0	0	0	0	0	2	1	1	0	2	1	1	1	1	0	6.619	2.075	3.194	15.73	3.99	4.79167	77	13.96
ZJ-689	E5	Y2	1	0	2	2	0	1	1	1	0	0	0	0	0	0	2	2	0	0	2	2	1	1	0	0	6.519	2.045	3.197	15.58	3.59	6.25	86	18.595
Z188	E5	Y2	2	0	2	1	0	1	1	1	1	0	0	0	0	0	2	1	1	2	2	2	1	1	1	0	6.783	2.323	2.935	67.11	17.75	5.05	89	17.35
Z190	E5	Y2	2	0	0	2	0	0	2	0	1	1	0	0	0	1	2	1	0	2	2	1	2	1	1	0	6.196	2.374	2.612	40.76	10.75	5.35	46	23.5
Z269	E5	Y2	2	0	2	1	0	2	0	2	0	0	0	0	0	0	2	1	0	2	2	1	1	0	0	0	6.515	2.033	3.216	24.07	7.24	5.3	87	15.8
Z381	E5	Y2	NA	NA	NA	NA	NA	NA	NA	NA	NA	NA	NA	NA	NA	NA	NA	NA	NA	NA	NA	NA	NA	NA	NA	NA	6.16	2.347	2.627	28.95	7.9	5.9	61.5	22.55
Z884	E5	Y2	1	0	1	1	0	1	0	1	1	0	0	0	0	0	2	1	0	1	1	1	1	1	1	0	7.023	2.167	3.246	21.74	6.97	5.6	85	15.9
Z921	E5	Y2	1	0	2	2	0	1	1	1	0	1	0	0	0	0	2	1	0	0	2	2	1	1	0	0	6.503	1.969	3.308	24.56	6.2	5.75	98.5	22.45
Z937	E5	Y2	1	0	2	2	0	1	1	1	0	0	0	0	0	0	2	2	0	0	2	2	1	0	0	0	6.316	2.027	3.121	2.57	0.89	6.8	75	17.3
Z942	E5	Y2	1	0	2	1	0	2	0	2	0	0	0	0	0	0	2	1	0	2	2	1	1	0	0	0	6.622	1.981	3.352	21.61	6.2	4.65	80	13.2
Z946	E5	Y2	2	0	2	2	0	1	1	1	0	2	0	0	0	1	2	0	0	0	2	2	2	0	2	0	6.358	1.992	3.2	48.05	14.71	4.45	47.5	27.3
Z954	E5	Y2	2	0	2	1	0	0	1	0	0	1	0	0	0	1	2	0	0	0	1	0	2	1	2	0	6.408	2.031	3.159	19.79	6.27	4.75	55	22.3
Z956	E5	Y2	1	0	2	1	0	2	0	2	1	1	0	0	0	1	2	0	0	0	2	2	2	0	1	0	6.885	2.242	3.08	22.88	6.32	5.3	53.5	23.05
Z1084	E5	Y2	2	0	2	2	0	0	2	0	0	1	0	0	0	1	2	1	0	2	2	2	2	0	1	0	6.617	2.108	3.146	17.63	4.08	6.04167	48.5	24.025
Z1095	E5	Y2	NA	NA	NA	NA	0	NA	NA	0	NA	NA	NA	NA	NA	NA	NA	NA	NA	NA	NA	NA	NA	NA	NA	NA	6.582	2.06	3.201	26.67	7.98	6.58333	43	23.04
Z1140	E5	Y2	2	0	2	2	0	1	1	1	0	1	0	0	0	1	2	1	0	NA	2	1	2	0	1	0	6.038	2.195	2.759	22.88	6.45	5.5	44.5	20.63
ZJ-677	E5	Y2	NA	NA	NA	NA	NA	NA	NA	NA	NA	NA	NA	NA	NA	NA	NA	NA	NA	NA	NA	NA	NA	NA	NA	NA	6.429	2.075	3.104	18.12	4.65	5.20833	84	29.285
ZJ-1734	E5	Y2	2	0	2	1	0	1	1	1	0	1	0	0	0	1	2	1	0	NA	1	2	2	1	1	0	6.516	2.144	3.046	24.86	7.46	5.875	84	26.84
Z765	E5	Y2	2	0	2	1	0	0	2	0	0	2	0	0	0	2	2	0	0	2	2	1	2	1	2	0	6.594	2.115	3.139	39.88	10.41	4.8	40	20.55
Z914	E5	Y2	2	0	2	2	0	2	0	2	0	1	0	0	0	1	2	1	0	0	2	0	2	0	1	0	6.363	1.96	3.254	11.44	2.97	5	40	21.8
Z979	E5	Y2	1	0	2	1	0	2	0	2	0	0	0	0	0	0	2	1	0	NA	2	1	2	0	0	0	6.232	1.982	3.154	46.15	16.6	5.45	75	15.55
Z1268	E5	Y2	1	0	2	2	0	2	0	2	0	0	0	0	0	0	2	2	0	0	2	1	2	1	1	0	6.505	1.874	3.48	7.07	1.92	6.5	71	16.025
Z1436	E5	Y2	1	0	2	1	0	1	1	1	0	0	0	0	0	0	2	2	0	2	2	1	1	1	0	0	6.5	2.039	3.193	15.3	3.43	6.625	80	15.485
ZJ-65	E5	Y2	2	0	1	1	0	0	2	0	NA	0	0	0	0	0	2	0	1	2	2	1	1	0	0	0	5.661	2.287	2.481	43.07	12.5	4.25	86	14.8
ZJ-729	E5	Y2	2	0	2	2	0	1	1	1	1	0	0	0	0	0	2	2	0	NA	2	1	2	1	1	0	6.944	2.256	3.082	21.53	4.61	6.08333	80	17.5
ZJ-1191	E5	Y2	1	1	2	2	0	1	1	1	0	0	0	0	0	0	2	2	0	NA	2	2	1	1	0	0	6.559	2.122	3.098	13.03	3.36	7	82	19.27
ZJ-1676	E5	Y2	2	0	1	1	0	0	2	0	0	0	0	0	0	0	2	0	1	2	2	2	1	0	0	0	6.015	2.336	2.578	35.13	6.31	7	88	23.2
Z953	E5	Y2	1	0	2	1	0	2	0	2	0	0	0	0	0	0	2	1	0	NA	2	2	1	0	0	0	6.28	2.072	3.039	25.84	7.22	4.8	80	13.7
Z1279	E5	Y2	1	0	2	2	0	2	0	2	0	0	0	0	0	0	2	1	0	NA	2	2	1	0	0	0	6.469	2.091	3.1	27.08	8.37	4.75	80.5	14.845
Z1380	E5	Y2	1	0	2	2	0	1	1	0	0	0	0	0	0	0	2	1	0	0	2	1	1	1	0	0	6.309	2.011	3.14	12.3	3.59	5.33333	81.5	16.01
ZJ-617	E5	Y2	NA	NA	NA	NA	NA	NA	NA	NA	NA	NA	NA	NA	NA	NA	NA	NA	NA	NA	NA	NA	NA	NA	NA	NA	6.751	2.104	3.215	14.98	4.01	5.29167	65	23.33
ZJ-1190	E5	Y2	1	1	2	2	0	1	1	1	0	0	0	0	0	0	2	2	1	0	1	1	0	0	0	0	6.82	2.1	3.258	13	3.49	7	90	22.595
ZJ-1224	E5	Y2	2	0	1	1	0	0	2	0	0	1	0	0	0	1	2	0	0	NA	2	1	2	1	1	0	5.935	2.301	2.584	33.6	9.32	5.45833	85	27.195
Z878	E5	Y2	1	0	2	2	0	1	1	1	1	0	0	0	0	0	2	2	0	NA	2	2	2	0	1	0	6.537	2.29	2.858	21.43	6.24	6.8	84	16.15
Z1000	E5	Y2	1	0	2	1	0	1	1	1	0	0	0	0	0	0	2	2	0	0	2	2	1	1	0	0	6.483	2.064	3.145	7.66	2.09	6.5	80	15.35
Z1070	E5	Y2	2	0	2	2	0	1	1	1	0	0	0	0	0	0	2	1	0	0	2	2	1	0	0	0	6.219	2.048	3.046	13.25	3.26	6	80	17.825
Z1223	E5	Y2	1	1	2	1	0	2	0	2	0	1	0	0	0	1	2	2	0	0	2	2	1	0	1	0	6.602	2.116	3.125	11.21	2.49	6.5	70	18.505
Z1297	E5	Y2	2	0	1	2	0	0	2	0	1	2	0	0	0	2	2	0	0	0	2	2	2	0	2	0	5.657	2.338	2.424	46.76	19.38	6.41667	40	25.965
Z1335	E5	Y2	2	0	2	1	0	1	1	1	0	0	0	0	0	0	2	1	0	0	2	0	2	1	0	0	6.235	2.164	2.885	28.34	7.1	5.25	82	15.05
Z1388	E5	Y2	2	1	2	2	0	2	0	2	0	0	0	0	0	0	2	0	0	NA	2	1	2	0	0	0	7.033	2.098	3.356	19.19	6.71	4.29167	90	16.65
ZJ-591	E5	Y2	NA	NA	NA	NA	NA	NA	NA	NA	NA	NA	NA	NA	NA	NA	NA	NA	NA	NA	NA	NA	NA	NA	NA	NA	6.794	2.277	2.988	35.86	9.77	4.875	85.5	25.09
ZJ-653	E5	Y2	NA	NA	NA	NA	NA	NA	NA	NA	NA	NA	NA	NA	NA	NA	NA	NA	NA	NA	NA	NA	NA	NA	NA	NA	6.898	2.263	3.057	28.85	5.82	5.875	85	27.705
ZJ-1186	E5	Y2	1	0	2	2	0	1	1	1	0	0	0	0	0	0	2	1	0	2	2	2	1	1	0	0	6.664	2.146	3.109	13.99	3.55	5.20833	95	19.775
ZJ-1197	E5	Y2	2	0	2	2	0	1	1	1	0	1	0	0	0	1	2	2	0	NA	2	2	1	1	1	0	6.182	2.079	2.978	19.69	6.25	7	68	25.355
ZJ-1205	E5	Y2	1	1	2	2	0	2	0	2	0	0	0	0	0	0	2	1	0	0	2	0	1	0	0	0	7.04	2.266	3.114	22.67	4.89	5.91667	90	20.38
ZJ-1209	E5	Y2	2	0	2	2	0	0	2	0	0	1	0	0	0	1	2	1	0	0	2	2	2	1	1	0	6.819	2.099	3.254	14.67	4.03	5.95833	65	29.26
ZJ-1229	E5	Y2	2	0	2	2	0	2	0	2	0	1	0	0	0	1	2	0	0	2	2	1	2	1	1	0	6.656	2.239	2.978	38.75	9.88	5.125	82.5	26.03
ZJ-1230	E5	Y2	2	0	2	2	0	1	1	1	0	0	0	0	0	0	2	1	0	2	2	2	2	1	0	0	6.529	2.112	3.094	14.58	3.88	4.875	92	18.225
ZJ-1232	E5	Y2	1	0	2	2	0	1	1	1	0	0	0	0	0	0	2	2	0	0	2	1	1	0	0	0	6.777	2.05	3.312	16.81	4.2	7	80	20.03
ZJ-1233	E5	Y2	1	1	2	2	0	1	1	1	0	0	0	0	0	0	2	2	0	0	2	2	1	1	0	0	6.783	2.183	3.113	15.32	3.25	7	86.5	21.985
ZJ-1235	E5	Y2	1	0	2	2	0	1	1	1	1	0	0	0	0	0	2	2	0	0	2	2	2	0	1	0	6.661	2.326	2.866	27.8	6.1	6.83333	95	19.295
ZJ-1237	E5	Y2	2	1	1	2	0	1	1	1	0	1	0	0	0	1	2	0	0	1	2	1	2	0	1	0	6.397	2.265	2.828	28.74	7.97	5.33333	82	27.48
ZJ-1258	E5	Y2	2	0	1	1	0	1	0	1	1	0	0	0	0	0	2	1	1	0	2	2	1	1	1	0	NA	NA	NA	NA	NA	NA	NA	NA
Z1386	E5	Y2	1	0	2	2	0	1	1	0	0	1	0	0	0	0	2	1	0	0	2	2	1	1	0	0	6.387	2.055	3.114	18.45	5.16	6.08333	77	21.8
Z1396	E5	Y2	1	1	2	2	0	2	0	2	0	0	0	0	0	0	2	2	0	NA	2	2	1	1	0	0	6.602	2.104	3.144	14.71	3.22	6.75	71.5	17.71
Z1429	E5	Y2	2	0	2	2	0	0	2	0	0	0	0	0	0	0	2	2	0	2	2	2	2	1	0	0	6.734	2.063	3.271	13.73	3.45	7	85	16.99
Z1433	E5	Y2	2	0	2	2	0	0	2	0	0	1	0	0	0	1	2	2	0	NA	2	1	2	1	1	0	6.455	2.08	3.11	12.07	3.76	6.75	35	22.035
Z1442	E5	Y2	1	0	2	2	0	2	0	2	0	0	0	0	0	0	2	2	0	2	2	2	1	1	0	0	6.161	1.97	3.136	14.54	4.52	6.875	80	16.5
Z1443	E5	Y2	2	0	2	2	0	1	1	1	0	0	0	0	0	0	2	2	0	0	2	2	1	1	0	0	6.154	2.028	3.043	12.54	4.08	6.5	85	17.43
Z1444	E5	Y2	2	0	2	2	0	2	0	2	0	0	0	0	0	0	2	1	0	0	2	1	2	1	0	0	6.265	2.159	2.908	32.58	9.73	4.875	89	13.775
Z1445	E5	Y2	1	0	2	2	0	1	1	1	0	0	0	0	0	0	2	2	0	2	2	1	1	0	0	0	6.691	2.045	3.276	17.96	3.97	6.75	77	15.48
Z1446	E5	Y2	2	0	2	2	0	2	0	2	0	1	0	0	0	1	2	1	0	2	2	1	2	0	1	0	6.372	2.028	3.146	11.55	3.29	5.375	80	16.39
Z1447	E5	Y2	1	0	2	2	0	1	1	1	0	0	0	0	0	0	2	2	0	0	2	2	1	1	0	0	6.64	1.991	3.344	17.33	4.94	7	75	16.69
Z1448	E5	Y2	NA	NA	NA	NA	NA	NA	NA	NA	NA	NA	NA	NA	NA	NA	NA	NA	NA	NA	NA	NA	NA	NA	NA	NA	NA	NA	NA	NA	NA	NA	NA	NA
Z1449	E5	Y2	2	0	2	2	0	1	1	1	0	2	0	0	0	2	2	0	0	2	2	1	2	0	2	0	6.633	2.155	3.082	28.92	7.63	5.125	51	24.085
Z1450	E5	Y2	2	0	1	1	0	0	2	0	1	1	0	0	0	1	2	1	1	2	2	1	1	0	1	0	5.858	2.358	2.487	75	23.07	5.45833	37	22.005
Z1451	E5	Y2	1	0	2	2	0	1	1	1	0	0	0	0	0	0	2	2	0	NA	2	2	1	1	1	0	6.43	1.978	3.258	20.22	5.25	6.75	75	16.27
Z1452	E5	Y2	2	0	2	2	0	1	1	1	0	1	0	0	0	1	2	1	0	NA	2	1	2	0	1	0	7.012	2.126	3.303	26.81	7.11	6	60	21.615
Z1453	E5	Y2	2	0	2	2	0	2	0	2	1	2	0	0	0	2	2	0	0	2	2	1	2	1	2	0	6.612	2.378	2.785	43.79	10.91	5.66667	55	24.145
Z1454	E5	Y2	2	0	2	2	0	2	0	2	0	0	0	0	0	0	2	2	0	2	2	2	2	0	0	0	6.568	2.042	3.223	9.71	2.78	7	83	17.195
Z1455	E5	Y2	2	1	2	2	0	1	1	1	0	1	0	0	0	0	2	2	0	2	2	2	1	1	NA	0	6.29	2.128	2.962	19.23	6.06	7	65.5	20.96
Z1456	E5	Y2	2	0	1	2	0	0	2	0	0	0	0	0	0	0	2	0	0	2	2	2	2	0	1	0	5.606	1.988	2.824	16.6	5.23	4.125	78	15.07
Z1457	E5	Y2	2	1	2	2	0	0	2	0	0	0	0	0	0	0	2	2	0	2	2	1	1	1	0	0	6.381	2.059	3.106	12.95	3.17	6.875	65	16.77
Z1458	E5	Y2	1	1	2	2	0	1	1	1	0	0	0	0	0	0	2	2	0	0	1	2	1	1	0	0	6.691	2.138	3.135	18.6	4.48	6.625	75	16.93
ZJ-81	E5	Y2	2	0	1	1	0	1	1	1	2	1	0	0	0	1	2	0	0	0	NA	1	1	0	1	0	5.844	2.366	2.472	65.79	19.69	5.9	85	21.05
ZJ-148	E5	Y2	2	0	1	2	0	0	2	0	0	0	0	0	0	0	2	0	0	0	2	2	2	0	1	0	5.832	1.974	2.963	12.9	3.93	4.1	92.5	13.85
ZJ-428	E5	Y2	2	0	2	1	0	1	1	1	0	0	0	0	0	0	2	1	0	2	2	1	2	1	1	0	6.635	2.012	3.305	22.44	6.23	4.75	87	15.65
ZJ-660	E5	Y2	2	0	1	1	0	1	1	1	1	1	0	0	0	1	2	2	0	2	2	1	2	0	1	0	6.132	2.3	2.67	32.34	7.99	6.54167	67	26.695
ZJ-666	E5	Y2	NA	NA	NA	NA	NA	NA	NA	NA	NA	NA	NA	NA	NA	NA	NA	NA	NA	NA	NA	NA	NA	NA	NA	NA	5.665	1.962	2.894	13	3.58	3.5	83	17.915
ZJ-1120	E5	Y2	1	1	2	1	0	1	1	1	0	0	0	0	0	0	2	2	0	0	2	2	1	0	0	0	6.926	2.1	3.305	14	3.82	6.83333	85	18.55
ZJ-1160	E5	Y2	1	0	2	2	0	1	1	1	0	1	0	0	0	0	2	1	0	0	2	2	1	1	0	0	6.467	2.072	3.127	22.38	5.19	6.375	94	24.1
ZJ-1165	E5	Y2	1	1	2	2	0	2	0	2	0	0	0	0	0	0	2	1	0	2	2	1	1	0	0	0	6.899	2.252	3.07	17.96	3.84	6	95	19.78
ZJ-1181	E5	Y2	2	0	1	2	0	0	2	0	0	1	0	0	0	1	2	0	1	NA	2	2	1	0	1	0	5.988	2.278	2.632	37.37	8.81	5.5	74	24.61
ZJ-1188	E5	Y2	1	0	2	2	0	1	1	1	0	0	0	0	0	0	2	2	0	0	2	2	1	1	1	0	6.251	1.979	3.165	13.05	3.14	7	83	18.53
ZJ-1192	E5	Y2	2	0	2	2	0	2	0	2	0	0	0	0	0	0	2	1	0	0	2	1	2	1	0	0	6.612	2.138	3.103	13.57	4.24	5.41667	91	14.475
ZJ-1193	E5	Y2	2	0	2	2	0	2	0	2	0	0	0	0	0	0	2	0	0	NA	2	2	2	0	1	0	6.474	2	3.242	11.22	2.96	5.41667	86	17.865
ZJ-1196	E5	Y2	1	1	2	2	0	2	0	2	0	0	0	0	0	0	2	1	0	0	2	1	1	0	0	0	6.893	2.177	3.173	21.46	4.44	5.875	90	21.425
ZJ-1198	E5	Y2	1	0	2	2	0	1	1	1	0	0	0	0	0	0	2	2	0	0	2	2	1	1	1	0	6.448	1.973	3.278	18.96	5.18	7	88	19.02
ZJ-1199	E5	Y2	2	0	2	2	0	1	1	1	0	2	0	0	0	2	2	0	0	NA	2	1	2	0	2	0	6.463	2.165	2.988	27.99	6.92	5.83333	77	28.39
ZJ-1201	E5	Y2	2	0	1	1	0	0	2	0	1	1	0	0	0	1	2	1	1	0	1	1	1	0	1	0	5.904	2.365	2.498	71.43	18.92	5.45833	77	24.975
ZJ-1203	E5	Y2	1	0	2	2	0	1	1	1	0	0	0	0	0	0	2	2	0	NA	2	2	1	1	0	0	6.759	2.027	3.341	13.56	4.16	6.91667	85	20.07
ZJ-1204	E5	Y2	2	0	1	2	0	1	1	1	0	1	0	0	0	1	2	0	0	2	2	2	2	0	1	0	5.67	2.287	2.482	16.62	4.2	5.625	70	21.34
ZJ-1212	E5	Y2	2	0	1	2	0	0	2	0	0	0	0	0	0	0	2	0	0	0	2	2	2	0	1	0	5.709	1.991	2.871	8.89	3	4	77.5	17.77
ZJ-1213	E5	Y2	1	1	2	2	0	1	1	1	0	0	0	0	0	0	2	2	0	0	2	2	1	1	0	0	6.807	2.176	3.134	22.45	5.18	7	80	22.435
ZJ-1215	E5	Y2	2	1	2	2	0	1	1	1	0	1	0	0	0	0	2	2	0	0	2	2	1	1	NA	0	6.345	2.135	2.977	21.8	5.53	7	95	27.805
ZJ-1217	E5	Y2	2	0	2	2	0	2	0	2	0	0	0	0	0	0	2	2	0	0	2	2	2	0	0	0	6.52	2.027	3.221	6.92	2.32	7	85	20.77
ZJ-1219	E5	Y2	2	1	2	2	0	1	1	1	0	0	0	0	0	0	2	2	0	0	2	0	1	1	0	0	6.492	2.041	3.188	10.73	2.49	6.58333	76	21.76
ZJ-1244	E5	Y2	2	0	1	2	0	0	2	0	2	2	0	0	0	2	2	1	0	0	2	2	1	0	2	0	NA	NA	NA	NA	NA	NA	NA	NA
ZJ-1245	E5	Y2	2	0	2	2	0	2	0	2	0	0	0	0	0	0	2	1	0	2	NA	1	2	1	0	0	6.404	2.192	2.925	16.58	4.56	5.91667	89	13.81
ZJ-1246	E5	Y2	2	0	1	1	0	0	2	0	1	1	0	0	0	1	2	1	1	0	2	1	1	0	1	0	5.903	2.338	2.528	71.48	18.74	5.625	72.5	25.81
ZJ-1251	E5	Y2	2	0	2	2	0	2	0	2	0	0	0	0	0	0	2	1	0	0	2	2	2	0	1	0	6.477	1.996	3.249	11.45	3.39	5	84	18.24
ZJ-1255	E5	Y2	1	0	2	2	0	1	1	1	0	0	0	0	0	0	2	2	0	2	2	2	1	1	1	0	6.39	1.938	3.304	13.84	3.16	6.75	90	19.035
ZJ-1261	E5	Y2	2	0	2	2	0	2	0	2	0	0	0	0	0	0	2	1	0	0	2	2	2	0	1	0	NA	NA	NA	NA	NA	NA	NA	NA
Z1375	E5	Y3	1	0	2	2	0	2	0	2	0	0	0	0	0	0	2	1	0	0	2	1	1	1	0	0	6.303	1.984	3.182	21.26	5.89	5.25	80	14.78
Z1376	E5	Y3	1	0	2	2	0	2	0	2	0	0	0	0	0	0	2	2	0	0	2	1	1	0	0	0	6.743	2.05	3.295	11.59	2.6	7	52	18.095
Z1377	E5	Y3	1	0	2	2	0	1	1	1	0	0	0	0	0	0	2	2	0	0	2	2	1	1	0	0	6.477	1.994	3.256	14.48	4.36	6.75	50	17.095
Z1378	E5	Y3	NA	NA	NA	NA	NA	NA	NA	NA	NA	NA	NA	NA	NA	NA	NA	NA	NA	NA	NA	NA	NA	NA	NA	NA	NA	NA	NA	NA	NA	NA	NA	NA
Z1379	E5	Y3	2	0	2	2	0	2	0	2	0	0	0	0	0	0	2	1	0	2	2	2	2	0	2	0	6.264	1.917	3.275	12.37	3.43	4.75	81	14.015
Z1381	E5	Y3	1	0	2	2	0	0	2	0	0	0	0	0	0	0	2	2	0	0	2	2	2	1	0	0	6.489	2.137	3.041	12.36	3.16	6.25	80	16.975
Z1387	E5	Y3	2	0	2	1	0	0	2	0	0	1	0	0	0	1	2	0	1	0	2	2	1	0	1	0	6.908	2.315	2.988	54.67	13.34	5.125	81	22.24
Z1489	E5	Y3	2	0	2	1	0	1	1	1	1	0	0	0	0	0	2	0	2	0	2	1	0	0	1	0	6.343	2.037	3.119	34.62	8.94	4.625	84	15.42
ZJ-66	E5	Y3	2	0	2	1	0	1	1	1	0	1	0	0	0	1	2	1	0	0	2	1	2	0	0	0	6.768	2.045	3.318	41.3	12.41	5.85	55	21.3
ZJ-83	E5	Y3	1	1	2	1	0	2	0	2	0	0	0	0	0	0	2	1	0	0	2	1	1	1	1	0	6.591	2.078	3.181	25.57	7.48	4.4	84	15.1
ZJ-447	E5	Y3	2	0	2	2	0	2	0	2	0	0	0	0	0	0	2	1	0	2	2	2	2	1	1	0	6.076	1.896	3.211	15.83	3.61	5	95	15.05
ZJ-501	E5	Y3	2	0	2	1	0	1	1	1	0	1	0	0	0	1	2	1	1	1	2	1	1	0	1	0	6.57	2.054	3.206	9.76	2.64	5.16667	94	17.765
ZJ-955	E5	Y3	1	NA	2	1	0	2	0	2	0	0	0	0	0	0	2	1	0	0	2	1	1	1	1	0	6.604	2.126	3.111	28.19	7.12	5.16667	85	16.18
ZJ-1089	E5	Y3	1	1	2	2	0	2	0	2	0	1	0	0	0	1	2	2	0	2	2	1	1	0	1	0	6.515	2.115	3.087	18.13	4.7	6.45833	88	24.08
ZJ-1114	E5	Y3	2	0	2	2	0	1	1	1	0	1	0	0	0	1	2	2	0	0	2	2	2	1	1	0	6.768	2.14	3.169	11.74	3.21	7	60	25.225
ZJ-1166	E5	Y3	1	0	2	2	0	2	0	2	0	0	0	0	0	0	2	1	0	NA	2	2	2	0	1	0	6.662	1.968	3.392	10.35	2.65	5.375	95	17.055
Z146	E5	Y3	2	0	2	2	0	0	2	0	0	1	0	0	0	1	2	1	0	0	1	1	2	0	2	0	5.997	2.303	2.606	38.57	10.59	5.6	65	24.35
Z1288	E5	Y3	2	0	2	2	0	2	0	2	0	0	0	0	0	0	2	0	0	NA	2	2	1	1	1	0	6.097	1.977	3.089	25.43	6.91	3.5	85	15.095
Z1382	E5	Y3	2	0	2	2	0	2	0	2	0	0	0	0	0	0	2	1	0	NA	2	2	2	0	1	0	6.219	1.942	3.206	13.54	3.6	4.58333	83	15.59
Z1383	E5	Y3	2	0	2	2	0	1	1	2	0	0	0	0	0	0	2	1	0	0	2	1	2	1	0	0	6.319	2.073	3.051	20.4	5.93	5.04167	75	15.89
Z1391	E5	Y3	2	0	2	2	0	2	0	2	0	0	0	0	0	0	2	0	0	NA	2	2	1	0	0	0	6.46	2.032	3.184	17	4.59	4.08333	80	15.555
Z1394	E5	Y3	2	0	2	1	0	1	1	1	0	1	0	0	0	0	2	1	0	0	2	0	2	1	1	0	6.724	2.051	3.283	12.64	3.53	4.58333	64.5	21.545
Z1397	E5	Y3	1	1	2	2	0	1	1	1	1	1	0	0	0	1	2	1	0	2	2	2	1	1	1	0	6.653	2.187	3.047	20.93	4.21	7	75	17.86
Z1401	E5	Y3	1	0	2	2	0	1	1	1	0	0	0	0	0	0	2	2	0	0	2	2	1	0	0	0	6.312	2.018	3.132	7.14	1.96	7	89	17.85
Z1404	E5	Y3	1	0	2	2	0	2	0	2	0	1	0	0	0	1	2	1	0	0	2	2	2	0	2	0	6.54	2.002	3.281	20.13	4.66	6.04167	41.5	20.21
Z1405	E5	Y3	2	0	2	2	0	2	0	2	0	0	0	0	0	0	2	1	0	2	2	1	2	0	1	0	6.212	1.892	3.293	14.33	3.86	4.66667	77.5	16.085
Z1406	E5	Y3	1	1	2	2	0	2	0	2	0	0	0	0	0	0	2	2	0	NA	2	1	1	0	0	0	6.566	2.08	3.165	12.84	2.23	6.875	68	17.23
Z1413	E5	Y3	2	0	2	2	0	2	0	2	0	0	0	0	0	0	2	0	0	0	2	2	NA	1	1	0	6.07	1.991	3.056	20.83	6.13	4	82	14.715
Z1414	E5	Y3	2	0	2	2	0	0	2	0	1	0	0	0	0	0	2	0	0	2	2	2	2	0	2	0	6.247	1.973	3.171	19.24	4.92	4	85	15.64
Z1416	E5	Y3	1	0	2	2	0	1	1	2	0	0	0	0	0	0	2	2	0	0	2	1	2	1	1	0	6.372	2.045	3.123	8.73	2.06	6	77	15.39
Z1424	E5	Y3	2	0	2	2	0	1	1	1	0	0	0	0	0	0	2	2	0	2	2	2	2	0	0	0	6.068	1.938	3.136	8.4	2.54	7	81	17.2
Z1425	E5	Y3	1	0	2	2	0	2	0	2	0	0	0	0	0	0	2	1	0	2	1	2	2	0	1	0	6.324	1.942	3.263	17.1	5.17	4.91667	90	14.955
Z1426	E5	Y3	2	0	2	2	0	1	1	1	0	0	0	0	0	0	2	2	0	NA	2	2	2	0	1	0	6.268	1.981	3.17	5.23	0.93	7	78	16.305
Z1427	E5	Y3	2	0	2	2	0	1	1	1	0	1	0	0	0	1	2	1	0	2	2	2	1	1	0	0	6.589	2.075	3.182	17.61	4.33	6.08333	44.5	21.855
Z1428	E5	Y3	2	0	2	2	0	1	1	1	0	0	0	0	0	0	2	1	0	2	2	2	2	1	1	0	6.183	1.983	3.123	10.53	2.78	4.25	89	15.29
Z1430	E5	Y3	2	0	2	2	0	2	0	2	0	0	0	0	0	0	2	1	0	0	2	2	2	0	1	0	6.295	1.901	3.317	7.61	1.66	4.91667	90	17.84
Z1431	E5	Y3	1	0	2	2	0	2	0	2	0	0	0	0	0	0	2	1	0	2	1	2	1	0	0	0	6.545	2.104	3.118	17.89	4.87	6.5	75	15.105
Z1439	E5	Y3	1	0	2	2	0	1	1	1	0	0	0	0	0	0	2	1	0	2	2	2	1	0	0	0	6.248	2.079	3.009	8.3	2.6	6	75	17.14
Z1440	E5	Y3	1	0	2	1	0	1	1	1	0	1	0	0	0	1	2	1	0	NA	2	2	1	0	1	0	6.533	2.014	3.252	38.1	11.45	6.66667	45	21.83
ZJ-126	E5	Y3	2	0	2	2	0	0	2	0	1	0	0	0	0	0	2	0	0	0	2	2	2	0	2	0	6.26	1.95	3.217	16.45	4.53	4	75	14.95
ZJ-127	E5	Y3	2	0	2	2	0	1	1	1	0	0	0	0	0	0	2	0	0	2	2	2	2	0	1	0	6.111	1.919	3.193	14.06	3.69	4.15	75	14.9
ZJ-384	E5	Y3	2	0	2	2	0	2	0	2	0	0	0	0	0	0	2	0	0	2	2	2	2	0	0	0	6.198	1.951	3.184	14.65	4.2	4.1	95	16.1
ZJ-549	E5	Y3	NA	NA	NA	NA	NA	NA	NA	NA	NA	NA	NA	NA	NA	NA	NA	NA	NA	NA	NA	NA	NA	NA	NA	NA	NA	NA	NA	NA	NA	NA	NA	NA
ZJ-595	E5	Y3	NA	NA	NA	NA	NA	NA	NA	NA	NA	NA	NA	NA	NA	NA	NA	NA	NA	NA	NA	NA	NA	NA	NA	NA	6.187	1.978	3.133	12.73	4.43	4.41667	93	16.23
ZJ-659	E5	Y3	2	0	2	2	0	1	1	1	0	0	0	0	0	0	2	0	0	NA	2	2	2	0	1	0	6.127	1.952	3.145	20.24	5.56	4.16667	100	16.425
ZJ-952	E5	Y3	1	0	2	2	0	1	1	1	0	0	0	0	0	0	2	2	0	0	2	2	2	0	2	0	6.413	1.983	3.24	11.64	2.98	6.83333	81	17.405
ZJ-1106	E5	Y3	1	0	2	2	0	2	0	2	0	0	0	0	0	0	2	1	0	0	2	1	1	0	0	0	6.624	2.07	3.207	16.4	4.54	5.08333	94	15.07
ZJ-1124	E5	Y3	2	0	2	1	0	1	1	1	0	1	0	0	0	0	2	0	0	0	2	0	2	1	1	0	6.417	2.048	3.138	16.92	4.23	4.58333	90	25.255
ZJ-1147	E5	Y3	1	0	2	2	0	1	1	1	0	1	0	0	0	1	2	2	0	2	2	2	2	0	2	0	6.702	2.238	3.002	34.72	9.33	6.91667	65	22.845
ZJ-1148	E5	Y3	2	0	2	2	0	1	1	1	0	0	0	0	0	0	2	0	0	NA	2	1	2	0	1	0	6.101	1.928	3.17	16.16	4.66	4.08333	83	15.21
ZJ-1156	E5	Y3	1	0	2	2	0	0	2	0	0	0	0	0	0	0	2	0	0	2	2	2	2	0	1	0	6.222	1.96	3.179	16.91	4.67	4.16667	87.5	15.685
ZJ-1162	E5	Y3	2	0	2	1	0	1	1	1	0	1	0	0	0	1	2	0	0	2	2	1	2	1	1	0	7.066	2.213	3.197	37.35	8.36	5.79167	82.5	25.705
ZJ-1163	E5	Y3	2	0	2	2	0	2	0	2	0	0	0	0	0	0	2	2	0	NA	2	1	2	0	1	0	6.378	1.924	3.323	4.76	1.24	7	84	18.79
ZJ-1167	E5	Y3	0	0	2	2	0	1	1	1	0	0	0	0	0	0	2	1	0	2	2	2	1	0	0	0	6.212	2.086	2.981	8.94	2.66	5.20833	84	18.56
ZJ-1685	E5	Y3	2	0	2	2	0	2	0	2	1	0	0	0	0	0	2	1	1	2	2	2	1	1	1	0	6.969	2.096	3.33	16.15	2.98	7	85	23.1
ZJ-1700	E5	Y3	2	0	2	2	0	2	0	2	0	0	0	0	0	0	2	0	0	0	2	1	2	1	0	0	6.344	2.1	3.027	8.29	1.6	5.83333	87.5	23.14
ZJ-1704	E5	Y3	1	0	2	2	0	0	2	0	0	0	0	0	0	0	2	0	0	0	2	2	2	0	1	0	6.195	1.975	3.141	15.61	4.54	4	95	17.08
ZJ-1716	E5	Y3	0	0	2	2	0	1	1	1	0	0	0	0	0	0	2	1	0	2	2	2	1	0	0	0	6.167	2.102	2.937	6.47	2.22	4.875	81.5	18.685
ZJ-51	E5	Y3	2	0	2	2	0	0	2	0	1	0	0	0	0	0	2	2	0	0	2	2	2	1	1	0	6.143	1.987	3.099	13	3.58	4	87	18.1
ZJ-104	E5	Y3	2	0	2	2	0	1	1	1	0	0	0	0	0	0	2	0	0	0	2	2	2	0	1	0	6.11	1.826	3.353	24.47	7.02	3.5	84.5	13.7
ZJ-113	E5	Y3	2	0	2	2	0	0	2	0	0	1	0	0	0	1	2	1	0	2	1	1	2	1	1	0	6.441	2.041	3.159	16.96	4.22	5	64	22.3
[truncated: 621 more rows]
